# Supplementary material for: Phenotypic divergence of Glossina morsitans (Diptera: Glossinidae) populations in Zambia: Application of landmark‐based wing geometric morphometrics to discriminate population‐level variation
Source: Ecol Evol. 2024 Sep 30;14(10):e70348. doi: 10.1002/ece3.70348 (PMC11442019; doi:10.1002/ece3.70348)
Supplement: Supplementary file 1 — Data S1 [file ECE3-14-e70348-s001.xlsx]

## Sheet: Gm_Shape_Variables
S/N	Sample Code	Subspecies	Sex	T_Belt	Location	Longitude	Latitude	Elevation	PWX9	PWY9	PWX8	PWY8	PWX7	PWY7	PWX6	PWY6	PWX5	PWY5	PWX4	PWY4	PWX3	PWY3	PWX2	PWY2	PWX1	PWY1	UniX	UniY	CS	%Tree_Cover	Annual_Temp	Isothermality	Annual_Preci	LST
1	Gmm_m_CHIN1_19_1.jpg	Gmm	M	EB	LVA	29.8851	-14.6115	505	-0.00183514	0.00191371	-0.000157236	-0.0032001	9.31e-06	0.000692632	-0.00280366	-0.00178831	0.000821952	0.00043174	-0.00712756	0.0045759	-0.00160484	0.00576614	-0.000344184	-0.00807543	-0.0090391	-0.00123548	0.00149272	0.00478681	316.874	10	24.3	52	853	30.5097
2	Gmm_m_CHIN1_19_2.jpg	Gmm	M	EB	LVA	29.8851	-14.6115	505	-9.59e-05	-0.000265984	0.00299233	-0.00316587	0.00338841	-0.00431324	0.00396532	-0.00290128	0.00339784	-0.00392201	0.00915809	0.00350262	-0.00147157	-0.00230502	0.00848123	-0.00409363	-0.00852453	-0.0105956	-0.00285722	-0.00475618	303.745	10	24.3	52	853	30.5097
3	Gmm_m_CHIN1_19_3.jpg	Gmm	M	EB	LVA	29.8851	-14.6115	505	0.00117956	0.00136982	0.00274932	-0.000192896	7.16e-05	-0.00616323	0.0075214	-0.00298199	0.00473776	-0.00410825	0.00302736	0.00238172	-0.00362113	0.00484993	0.00884971	-0.00665559	0.00306266	-0.00202649	0.00636641	0.00501354	308.807	10	24.3	52	853	30.5097
4	Gmm_m_CHIN1_19_4.jpg	Gmm	M	EB	LVA	29.8851	-14.6115	505	-0.00311207	-0.00123639	0.0032368	-0.00146211	0.00299634	3.17e-05	-0.00238275	0.00344515	0.00364924	0.000781206	-0.00286397	0.00159294	-0.00372956	0.00457654	0.00206779	-0.000368245	0.000977837	0.00869885	0.0134785	0.000719575	314.173	10	24.3	52	853	30.5097
5	Gmm_m_CHIN1_19_5.jpg	Gmm	M	EB	LVA	29.8851	-14.6115	505	0.0032382	-0.000493596	-0.00109808	0.00133912	-0.00186542	-0.000856451	0.0100868	0.00066879	-0.000180971	0.00114332	-0.00432771	0.00107135	-0.000618265	-0.00182516	0.00573626	-0.00642124	-0.0125529	-0.00516385	0.00762858	0.00259531	317.57	10	24.3	52	853	30.5097
6	Gmm_m_CHIN1_19_6.jpg	Gmm	M	EB	LVA	29.8851	-14.6115	505	0.00116646	-0.00187356	0.00159696	-0.00248826	-0.00127502	0.000421425	0.00433703	0.00248346	-0.00246763	0.00205178	-0.00423896	0.0038652	-0.00412398	0.000150119	0.000638574	-0.00194761	0.00275283	-0.00281836	0.00107255	-0.00557505	322.732	10	24.3	52	853	30.5097
7	Gmm_m_CHIN1_19_7.jpg	Gmm	M	EB	LVA	29.8851	-14.6115	505	-0.00394823	-0.00272266	0.00134279	0.00156165	0.00270371	-0.00367927	0.00863471	0.001461	0.0131579	0.000787132	0.00906931	0.00323547	-0.0032391	0.00684072	0.0023282	-0.00245865	-0.00825851	-0.00206845	0.00893996	0.0107672	309.942	10	24.3	52	853	30.5097
8	Gmm_m_CHIN1_19_8.jpg	Gmm	M	EB	LVA	29.8851	-14.6115	505	-0.000191397	-0.00370374	0.00127779	-0.000708349	0.00349099	-0.000914449	0.0049922	-0.0048388	0.0100648	-0.00129411	0.0121256	0.00321593	0.00147008	0.00246858	0.00143103	-0.00697648	0.0115677	-0.0159537	-0.00219197	-0.0102543	307.074	10	24.3	52	853	30.5097
9	Gmm_m_CHIN1_19_9.jpg	Gmm	M	EB	LVA	29.8851	-14.6115	505	-0.00178238	0.00307095	0.00388191	-0.00261686	0.00250857	0.00018342	0.00497932	-0.00255248	0.00438316	-0.00388856	0.00562118	-0.0013047	-0.00451731	0.00319975	-0.001903	-0.0079012	-0.0236669	-0.0090816	-0.00787731	-0.0044393	324.4	10	24.3	52	853	30.5097
10	Gmm_m_CHIN1_19_10.jpg	Gmm	M	EB	LVA	29.8851	-14.6115	505	-0.00223092	-0.000130425	0.00323703	-0.00122005	-0.000377835	0.00104894	0.00760966	-0.00132064	0.00282431	0.00198312	0.015097	0.00355805	0.00387825	0.00588823	0.0044473	-0.00206673	0.00264997	0.00187734	0.0131718	0.00853949	304.698	10	24.3	52	853	30.5097
11	Gmm_m_CHIN1_19_11.jpg	Gmm	M	EB	LVA	29.8851	-14.6115	505	-0.00168804	0.00294427	0.00259164	-0.00126847	0.000825346	0.000544304	0.00595365	-0.00296258	0.0031497	-0.00152974	0.00134746	0.0043903	-0.00222456	0.00477082	-0.000118705	-0.00525283	-0.0121915	0.00565536	-0.00181236	0.011205	320.166	10	24.3	52	853	30.5097
12	Gmm_m_CHIN1_19_12.jpg	Gmm	M	EB	LVA	29.8851	-14.6115	505	-0.00139687	0.00180084	0.00426675	-0.00431303	-0.00278205	0.00260866	0.00539962	0.00122429	-0.00255959	0.00241173	0.00419964	0.0043068	-0.00170001	0.0056755	-0.001379	-0.00418726	-0.00130628	0.00240143	0.00395766	0.0122182	319.162	10	24.3	52	853	30.5097
13	Gmm_m_CHIN1_19_13.jpg	Gmm	M	EB	LVA	29.8851	-14.6115	505	0.000119478	0.000781876	-0.00080816	0.00237285	0.00938633	-0.00425455	-0.00644934	0.00101345	0.00667069	0.00118137	0.00685501	0.00371401	-0.00830621	0.00436966	0.00187619	-0.00521341	0.00101924	0.00103271	0.0034355	0.00185919	317.13	10	24.3	52	853	30.5097
14	Gmm_m_CHIN1_19_14.jpg	Gmm	M	EB	LVA	29.8851	-14.6115	505	0.00145537	-5.55e-05	0.00130287	-0.00175348	0.00521371	-0.00143572	0.0023256	0.00101936	0.00169382	-0.000506673	2.97e-05	0.00381634	-0.00185718	0.00107352	0.00366397	-0.00557375	-0.00939152	-0.00361744	0.00785896	0.00568226	315.348	10	24.3	52	853	30.5097
15	Gmm_m_CHIN1_19_15.jpg	Gmm	M	EB	LVA	29.8851	-14.6115	505	0.000530902	-0.000901409	0.0014887	-6.16e-05	-0.00223101	-0.00175803	0.00712509	0.00255932	0.0044158	-0.00086227	0.00567332	0.00219936	-0.00219212	0.00432425	-0.00264489	-0.00515599	-0.00354701	-0.00351204	-0.000865262	0.00317652	327.762	10	24.3	52	853	30.5097
16	Gmm_m_CHIN1_19_16.jpg	Gmm	M	EB	LVA	29.8851	-14.6115	505	-0.000892194	-0.000731252	0.00196745	-0.00138245	-0.00214053	-0.000586692	0.0101166	0.00411843	0.00579908	0.00465798	0.0108098	0.00656073	-0.001285	0.00358516	0.000211445	-0.00612506	0.00027382	-0.00314782	0.00927368	0.00271037	306.554	10	24.3	52	853	30.5097
17	Gmm_m_CHIN1_19_17.jpg	Gmm	M	EB	LVA	29.8851	-14.6115	505	-0.000985615	0.00165787	0.00418104	-0.00194976	-0.00289184	0.00158366	0.0122372	0.00438023	0.00493502	0.00197675	0.00877388	0.00585478	0.000624376	0.00708877	0.00386352	-0.00750876	0.000107796	-0.00400602	0.00904935	0.00360131	321.522	10	24.3	52	853	30.5097
18	Gmm_m_CHIN1_19_18.jpg	Gmm	M	EB	LVA	29.8851	-14.6115	505	0.000786183	0.00147332	-0.00109889	-0.00383699	0.000665924	0.00119551	0.00831858	-0.00185745	0.00628234	-0.00102694	0.00310451	0.00372279	0.00552931	0.00220972	0.000589806	-0.00832984	-0.00237179	-0.00274158	0.000194147	0.00610724	305.87	10	24.3	52	853	30.5097
19	Gmm_m_CHIN1_19_19.jpg	Gmm	M	EB	LVA	29.8851	-14.6115	505	-0.00345348	0.00220331	0.000718421	-0.00382494	0.00169974	-0.00300367	0.00739278	-0.00148344	0.00823752	-0.00312859	0.00729056	-0.000639701	0.000505661	0.00524925	-0.00321853	-0.00662866	-0.00671458	-0.00994801	0.00197523	-0.00468017	313.524	10	24.3	52	853	30.5097
20	Gmm_m_CHIN1_19_20.jpg	Gmm	M	EB	LVA	29.8851	-14.6115	505	-0.00236717	0.00131171	-0.000103478	0.00183498	0.0010478	-0.00372619	0.000750481	-0.000147236	-0.00093691	0.00215173	0.0035773	0.00179363	0.000617162	0.00698535	0.0093999	-0.00669889	0.00393874	-0.000587766	0.00761018	0.00654526	319.528	10	24.3	52	853	30.5097
21	Gmm_m_CHIN1_19_21.jpg	Gmm	M	EB	LVA	29.8851	-14.6115	505	0.00247483	-0.000752341	0.003938	-0.000824576	0.00279339	0.000162759	-0.00433772	-0.000320639	-0.00118598	0.00131167	0.00443285	1.78e-05	-0.000955365	0.00166291	0.00956233	4.88e-05	0.000454787	-0.00507894	0.00847602	0.00634663	319.843	10	24.3	52	853	30.5097
22	Gmm_m_CHIN1_19_22.jpg	Gmm	M	EB	LVA	29.8851	-14.6115	505	0.0016326	-0.00176296	0.00358919	-0.00229581	0.0010938	-0.000706166	0.00888388	0.00245613	0.0100867	0.00153486	0.00963638	0.000911249	-0.00567737	0.00445592	0.00684591	-0.00685692	-0.00718308	-0.00574197	0.0119739	0.00133316	314.906	10	24.3	52	853	30.5097
23	Gmm_m_CHIN1_19_23.jpg	Gmm	M	EB	LVA	29.8851	-14.6115	505	0.00202532	-0.000107047	0.00347422	-0.00472574	-0.00329923	-0.00250792	0.0092476	-0.0045785	0.00404301	-0.00331617	0.00313544	0.00235005	-0.00458728	0.00252042	0.00304177	-0.00562374	0.00553542	-0.0114044	0.00712797	-0.00865161	315.789	10	24.3	52	853	30.5097
24	Gmm_m_CHIN1_19_24.jpg	Gmm	M	EB	LVA	29.8851	-14.6115	505	-0.00128742	0.00102825	0.00338493	0.00101512	-0.00322929	0.000815924	0.00964227	0.00150837	0.00532785	-0.00301408	0.00263356	0.0039898	-0.00153586	0.00511996	-0.000600672	-0.00352428	0.00313437	0.000134978	0.000901918	0.00724301	320.215	10	24.3	52	853	30.5097
25	Gmm_m_CHIN1_19_25.jpg	Gmm	M	EB	LVA	29.8851	-14.6115	505	0.00059031	0.00111279	0.00544701	-3.8e-05	0.00058417	-0.00287978	0.00268564	-0.00108118	0.00444607	-0.00139685	0.00550602	0.00191364	0.00125662	0.00423412	0.00779821	-0.00410443	0.00377151	-0.0035268	0.00130999	0.00221188	316.466	10	24.3	52	853	30.5097
26	Gmm_m_CHIN1_19_26.jpg	Gmm	M	EB	LVA	29.8851	-14.6115	505	-0.00581702	0.00147932	0.00203355	0.0017436	-0.000506679	-0.00192625	0.0136053	-0.000859692	0.0102848	8.04e-05	0.00947002	0.00276585	-0.00601148	0.0064554	-0.00303532	-0.00312792	-0.00444448	-0.00705819	0.00452038	0.00557262	307.072	10	24.3	52	853	30.5097
27	Gmm_m_CHIN1_19_27.jpg	Gmm	M	EB	LVA	29.8851	-14.6115	505	-0.00412587	0.00237836	-0.00289914	0.000757584	-0.00272828	-0.000665411	0.00500293	-0.00163078	0.00192931	-0.00124789	0.000322117	0.00333299	-0.00511219	0.00701862	0.00371773	-0.00634407	-0.0021831	-0.00637205	0.00589999	-0.00771065	320.156	10	24.3	52	853	30.5097
28	Gmm_m_CHIN1_19_28.jpg	Gmm	M	EB	LVA	29.8851	-14.6115	505	-0.00619517	0.00253099	-0.0020627	0.000127385	-0.00225558	-0.000638233	0.00185345	-0.000807119	0.00210127	0.000694209	-0.00830715	0.00567809	-0.00410953	0.00355736	-0.000474222	-0.00462102	0.00361919	-0.00588009	0.0063594	-0.00355934	326.529	10	24.3	52	853	30.5097
29	Gmm_m_CHIN1_19_29.jpg	Gmm	M	EB	LVA	29.8851	-14.6115	505	-0.00214066	7.9e-06	0.00367567	0.000896997	-0.00595393	-0.00115049	0.0123103	-0.00151874	-0.00259104	0.00110597	0.00738504	0.00319878	-0.0055804	0.00826905	-0.000520536	-0.00752925	-0.00124098	-0.00887821	0.00607138	0.0085382	327.362	10	24.3	52	853	30.5097
30	Gmm_m_CHIN1_19_30.jpg	Gmm	M	EB	LVA	29.8851	-14.6115	505	-0.00139783	-0.000295453	0.000774322	8.58e-05	-0.0021398	0.00147685	0.00702276	0.00113431	0.0052634	-0.00173292	0.000884677	0.0036259	-0.00577288	0.00508494	-0.0109705	-0.00238195	-0.00639171	0.00196819	-0.00252137	0.00807864	321.365	10	24.3	52	853	30.5097
31	Gmm_m_CHIN1_19_31.jpg	Gmm	M	EB	LVA	29.8851	-14.6115	505	-0.00528717	0.000438849	0.00348665	0.00140476	0.00355685	-0.00316529	0.00669504	0.00148183	0.010068	-0.00146702	0.00540699	0.00248114	-0.0017697	0.00631968	-0.00100992	-0.00267843	-0.00870418	0.00418059	0.00585271	0.00260973	304.096	10	24.3	52	853	30.5097
32	Gmm_m_CHIN1_19_32.jpg	Gmm	M	EB	LVA	29.8851	-14.6115	505	-0.00388768	0.000718805	0.00107085	-0.00118873	0.00268162	0.000874226	-0.00450242	0.000868611	0.00909074	-0.000322096	-0.00120994	-0.000530896	-0.00511349	0.0046519	0.00158346	-0.00213315	0.00389493	0.00326654	0.0104138	0.00568592	326.805	10	24.3	52	853	30.5097
33	Gmm_m_CHIN1_19_33.jpg	Gmm	M	EB	LVA	29.8851	-14.6115	505	-0.00198041	0.000248626	-0.00136407	-0.000158153	0.00188012	-0.00193882	0.003375	0.00123611	0.00261463	0.00380114	0.00188199	0.00292021	-0.00111122	0.00600526	0.00651037	-0.00618505	0.00281282	-0.00381928	0.00245083	0.00169816	312.408	10	24.3	52	853	30.5097
34	Gmm_m_CHIN1_19_34.jpg	Gmm	M	EB	LVA	29.8851	-14.6115	505	-0.000796821	0.00171599	0.00242185	-0.000873312	0.00707153	-0.0014593	0.00491392	-0.00203722	0.00381469	-0.00090976	0.0149526	0.00658366	-0.00576419	0.00549863	-0.0011539	-0.0082392	0.00152441	-0.00825795	0.00337309	0.0100701	316.356	10	24.3	52	853	30.5097
35	Gmm_m_CHIN1_19_35.jpg	Gmm	M	EB	LVA	29.8851	-14.6115	505	-0.00312718	0.00145197	-0.00261688	5.78e-05	0.00420802	-0.00349566	-0.00492489	-0.00237481	0.00421568	-0.000793984	-0.00387085	0.000731491	-0.00713012	0.0108095	0.00283875	-0.0102041	-0.0115106	-0.00607113	0.000619103	0.00981357	324.438	10	24.3	52	853	30.5097
36	Gmm_m_CHIN1_19_36.jpg	Gmm	M	EB	LVA	29.8851	-14.6115	505	-0.0019108	0.0014597	0.00105541	3.52e-05	-0.00583165	0.00234633	-0.000561661	-0.00242009	0.00423411	0.00014456	0.00338641	0.00237014	-0.00473778	0.00185256	0.00380149	-0.00632565	-0.00145431	-0.0108062	0.00370747	0.00452945	311.411	10	24.3	52	853	30.5097
37	Gmm_m_CHIN1_19_37.jpg	Gmm	M	EB	LVA	29.8851	-14.6115	505	-0.00253063	0.0035692	0.00443231	-0.00343565	-0.00262321	0.000867601	-0.00186372	0.00299165	0.00097081	0.00112555	0.00206961	0.00367856	-0.00418621	0.00595589	0.00742425	-0.00606842	0.000499732	-0.000528191	0.0113745	0.0127052	319.665	10	24.3	52	853	30.5097
38	Gmm_m_CHIN1_19_38.jpg	Gmm	M	EB	LVA	29.8851	-14.6115	505	-0.00262039	0.000857521	0.000166531	-0.00135156	0.0101206	-0.00171343	-0.00440723	0.00229868	0.00838488	0.00194924	0.0062284	0.00297799	-0.00743035	0.00632624	0.00742572	-0.00656164	-0.00994679	0.00435449	0.0142493	0.00400612	325.022	10	24.3	52	853	30.5097
39	Gmm_m_CHIN1_19_39.jpg	Gmm	M	EB	LVA	29.8851	-14.6115	505	-0.00300932	-0.000865789	-0.00108933	-0.000983497	-3.01e-05	0.00110995	0.00350864	0.00074727	0.0103917	-0.00158865	0.00372266	-0.00423677	-0.00451593	0.00203618	0.00102069	0.0022106	-0.00811242	-0.00303057	0.00560325	0.00463648	306.476	10	24.3	52	853	30.5097
40	Gmm_m_CHIN1_19_40.jpg	Gmm	M	EB	LVA	29.8851	-14.6115	505	0.000422754	-0.00116257	0.000636866	-0.00104113	0.00579572	0.000209093	-0.00206714	0.00184452	0.000482825	0.000876162	0.00151906	0.00211456	-0.0074465	0.00464983	0.00526315	-0.00456247	-0.000857112	0.00114308	0.0106786	0.00180099	291.606	10	24.3	52	853	30.5097
41	Gmm_f_CHIN1_19_41.jpg	Gmm	F	EB	LVA	29.8851	-14.6115	505	-0.00264867	0.00219072	-0.00384786	0.00304252	-0.00108181	-0.000893514	-0.000316295	-0.00630808	0.00613854	-0.00211883	-0.00205503	-0.00224671	-0.011607	0.00234738	-0.00398248	0.00517229	-0.00741592	-0.00374411	-0.00590034	-0.000628429	390.253	10	24.3	52	853	30.5097
42	Gmm_f_CHIN1_19_42.jpg	Gmm	F	EB	LVA	29.8851	-14.6115	505	0.000587214	-0.000426798	0.000894754	-0.00129045	0.000932978	0.00304748	-0.00137556	-0.00863765	-0.00230158	-0.00232633	-0.00307546	-0.00247947	-0.00237711	-0.004245	-0.00583483	-0.00209631	0.0112686	0.00355612	-0.00176468	-0.00832491	343.471	10	24.3	52	853	30.5097
43	Gmm_f_CHIN1_19_43.jpg	Gmm	F	EB	LVA	29.8851	-14.6115	505	0.00529683	-0.00092346	-0.00380498	0.00496136	-0.00434238	-0.00147831	0.00602616	-0.00164576	-0.00383947	0.000466897	-0.00351081	-0.0034929	0.00185026	0.00035458	-0.00571595	-0.000111044	-0.00470405	0.00048808	-0.00898087	0.00749588	341.787	10	24.3	52	853	30.5097
44	Gmm_f_CHIN1_19_44.jpg	Gmm	F	EB	LVA	29.8851	-14.6115	505	0.00117764	-0.00091299	0.0019868	-0.000965874	-0.00018058	0.000754811	-5.78e-05	0.000624219	-0.00473078	0.00178821	-0.00568886	-0.000929366	-0.00475799	0.00159158	-0.0067817	-0.00187438	0.0035828	0.00592705	0.000154937	-0.00144118	324.665	10	24.3	52	853	30.5097
45	Gmm_f_CHIN1_19_45.jpg	Gmm	F	EB	LVA	29.8851	-14.6115	505	0.0036765	-0.00017935	-0.00404945	-5.51e-05	0.000628471	-0.000666381	-0.00253348	0.000638066	-0.000151143	0.00333995	-0.00794165	0.000883991	-0.00483034	0.0031298	0.00442002	-0.00925896	0.00293952	-0.00291101	0.0085547	-0.00607181	358.934	10	24.3	52	853	30.5097
46	Gmm_f_CHIN1_19_46.jpg	Gmm	F	EB	LVA	29.8851	-14.6115	505	0.00275731	-0.00177885	-0.000726256	-0.0010488	0.000246742	-0.00219223	0.00279463	0.000118927	-0.00177904	0.000632845	-0.000121772	7.38e-05	0.00507627	0.0020777	-0.00079654	-0.00333718	-0.00389322	0.00836644	-0.00147746	0.00665318	352.498	10	24.3	52	853	30.5097
47	Gmm_f_CHIN1_19_47.jpg	Gmm	F	EB	LVA	29.8851	-14.6115	505	-0.000182155	0.000767551	0.00105338	0.00217164	0.00194694	0.00195638	-0.00175655	0.00200752	-4.69e-05	0.0035766	0.00460018	-0.000569242	0.00533943	0.000282213	-0.00189369	0.00134771	-0.00020625	0.00699087	0.00133951	0.00570721	342.111	10	24.3	52	853	30.5097
48	Gmm_f_CHIN1_19_48.jpg	Gmm	F	EB	LVA	29.8851	-14.6115	505	0.0011487	-0.00225534	-0.00326148	0.000550791	0.00100512	0.00315625	-0.00637103	-0.00194965	-0.00283965	-0.00130227	0.00481426	0.00102781	-0.00370952	0.00165468	-0.000282071	0.00136469	0.0094029	-0.00620656	-0.00694681	-0.0013551	343.828	10	24.3	52	853	30.5097
49	Gmm_f_CHIN1_19_49.jpg	Gmm	F	EB	LVA	29.8851	-14.6115	505	0.00403287	0.000212652	0.00206821	0.0024752	0.00292563	-0.00508902	0.00355217	-0.00258194	-0.00490748	-0.00335073	0.0117294	-0.00175492	-0.00427232	-0.00391128	-0.00267018	0.00605631	0.00894516	0.00416699	-0.00113943	-0.00801781	337.025	10	24.3	52	853	30.5097
50	Gmm_f_CHIN1_19_50.jpg	Gmm	F	EB	LVA	29.8851	-14.6115	505	0.000843435	-0.000199692	-0.000468897	0.000633512	0.00496764	0.000732539	-0.00546861	-0.000335491	-0.00194921	0.00167471	-0.00291255	-0.00128566	-0.00168038	-0.000404515	-0.00382268	0.000706495	-0.00240941	0.00518025	-0.00770151	-7.39e-05	347	10	24.3	52	853	30.5097
51	Gmm_f_CHIN1_19_51.jpg	Gmm	F	EB	LVA	29.8851	-14.6115	505	0.00158542	-0.00172044	-0.000544836	-0.000202392	0.00125237	-0.00236619	-0.00376915	-0.000102373	-0.0049887	-0.000491099	-0.00721747	-0.000264011	-0.0025699	-0.000875907	-0.000671083	-0.000873834	-0.00270081	-0.00124552	-0.00549565	0.000231854	344.381	10	24.3	52	853	30.5097
52	Gmm_f_CHIN1_19_52.jpg	Gmm	F	EB	LVA	29.8851	-14.6115	505	0.00555877	-0.00120331	-0.00289866	-0.00231164	0.00295071	0.000190184	-0.00961644	-0.00183683	-0.00870769	-0.00220301	-0.00855339	-0.0005894	-0.00436115	0.00111856	0.00342956	-0.00135358	-0.00930816	-0.0122737	0.00110961	-0.00502707	371.024	10	24.3	52	853	30.5097
53	Gmm_f_CHIN1_19_53.jpg	Gmm	F	EB	LVA	29.8851	-14.6115	505	0.00122782	-0.00167877	0.00174388	-0.000866353	0.00200136	0.00438278	-0.00205747	-0.00282489	0.00196655	-0.000127708	0.0111029	0.00058517	0.00283136	-0.000507328	-0.000843481	-0.00317147	0.00433219	0.00144452	0.00182188	-0.00275763	346.581	10	24.3	52	853	30.5097
54	Gmm_f_CHIN1_19_54.jpg	Gmm	F	EB	LVA	29.8851	-14.6115	505	0.0020985	0.00153958	-0.00371605	0.00310045	0.00663375	0.001412	-0.0104943	0.00225546	-0.00455493	-0.0024141	0.00553282	0.000958203	-0.00534966	0.000211745	0.000585208	-0.00590633	-0.012622	-0.000790831	-0.00206053	-0.00692008	351.449	10	24.3	52	853	30.5097
55	Gmm_f_CHIN1_19_55.jpg	Gmm	F	EB	LVA	29.8851	-14.6115	505	0.00205378	0.000241774	-0.000318043	0.00236964	-0.000340731	-0.00287142	0.00467738	-5.38e-05	0.00499966	0.00243883	-0.00029343	0.00181582	0.00409252	0.00348857	0.00333444	-0.00510383	0.00790669	-0.00132131	-0.00313739	0.00664001	341.095	10	24.3	52	853	30.5097
56	Gmm_f_CHIN1_19_56.jpg	Gmm	F	EB	LVA	29.8851	-14.6115	505	-0.0030227	0.000845153	-0.00137369	0.000677641	0.000317897	0.00200142	-0.00350203	-0.0037828	0.00353272	0.000426479	-0.00462745	0.000802364	-0.000881182	0.00211625	-0.000967357	0.00117329	-0.00678842	0.00886338	-0.000493346	0.0047476	359.168	10	24.3	52	853	30.5097
57	Gmm_f_CHIN1_19_57.jpg	Gmm	F	EB	LVA	29.8851	-14.6115	505	0.00247607	0.00142704	0.00319377	-0.00397747	0.00298267	0.000148036	-0.00373323	-0.00492261	0.00405362	0.00104272	-0.00552043	-1.84e-05	0.00134117	0.000297275	0.00611258	-0.00724828	-0.00486749	-0.00223697	2.45e-05	0.00148957	346.008	10	24.3	52	853	30.5097
58	Gmm_f_CHIN1_19_58.jpg	Gmm	F	EB	LVA	29.8851	-14.6115	505	-0.00113355	0.000956175	0.00313662	0.00174287	-0.00696167	0.000283002	0.000295842	0.000673679	0.00135637	0.00210472	0.000794061	-0.00293201	0.00214333	0.00114233	-0.00357263	-0.000187972	0.00488875	0.00672881	-0.00129072	-5.99e-05	341.308	10	24.3	52	853	30.5097
59	Gmm_f_CHIN1_19_59.jpg	Gmm	F	EB	LVA	29.8851	-14.6115	505	0.00313178	-0.00318233	0.000336419	-0.000520922	0.0021569	-0.00337574	0.00159059	0.00382627	-0.004043	0.00222331	-0.00510864	0.000617611	0.000701778	0.000570297	-0.00385227	-0.00176024	0.0016577	-0.00163554	-0.000409817	-0.00515465	343.978	10	24.3	52	853	30.5097
60	Gmm_f_CHIN1_19_60.jpg	Gmm	F	EB	LVA	29.8851	-14.6115	505	-0.00268799	-0.00173499	-0.00230726	0.00231282	-0.00261786	0.000513396	0.00346563	0.00304673	0.008968	-0.00255508	-0.00148992	-0.00386438	-0.00429413	0.00504881	-0.00606942	0.00195132	0.004688	0.00565685	-0.00480494	0.00227022	348.468	10	24.3	52	853	30.5097
61	Gmm_f_CHIN1_19_61.jpg	Gmm	F	EB	LVA	29.8851	-14.6115	505	0.00143217	-0.000332371	-0.00209842	0.000867349	0.00131046	0.000507675	0.00430376	-0.00388996	0.00504132	0.00106678	-0.00390385	-0.00276752	-0.000276021	-0.00375852	-0.0040531	-0.000838122	0.00173319	-0.00268837	0.00177332	-0.00634579	357.625	10	24.3	52	853	30.5097
62	Gmm_f_CHIN1_19_62.jpg	Gmm	F	EB	LVA	29.8851	-14.6115	505	0.00261847	-0.0019163	-0.000116959	0.000773036	-0.00302806	0.00292978	0.00560599	-0.00160263	0.000244056	0.00216237	-0.00239491	-0.000519726	0.00320798	-0.00120577	0.00294406	-0.00354811	0.00824185	0.00164771	0.00310611	-0.00469141	344.304	10	24.3	52	853	30.5097
63	Gmm_f_CHIN1_19_63.jpg	Gmm	F	EB	LVA	29.8851	-14.6115	505	-0.000461213	-0.00120089	0.00219759	-0.00297465	-0.00120466	0.00173715	0.00310051	0.000662417	-0.00767586	-0.000381799	-0.00625342	-0.000819814	-0.00531874	0.000955354	-0.00265602	0.000289552	-0.00386564	-0.00769146	-0.00455166	-0.00697003	326.88	10	24.3	52	853	30.5097
64	Gmm_f_CHIN1_19_64.jpg	Gmm	F	EB	LVA	29.8851	-14.6115	505	0.00264404	-0.00111283	-0.00125912	-0.00180209	0.000988171	0.0011484	0.00409849	-0.00463765	-0.00346053	0.00267134	-0.00183957	-0.0039316	-0.000280507	0.00140984	-0.00368426	-0.00256391	0.00392443	0.0036996	0.0126963	0.00309847	332.847	10	24.3	52	853	30.5097
65	Gmm_f_CHIN1_19_65.jpg	Gmm	F	EB	LVA	29.8851	-14.6115	505	-0.00178186	-0.000942653	0.00254463	-0.00189097	-0.00399498	0.0024566	0.00426682	9.44e-05	0.00187764	0.00436182	-0.00431622	-0.000745023	-0.000441113	0.00108103	-0.00740368	-0.00531861	0.00455704	0.00261305	0.00301711	-0.00511383	341.099	10	24.3	52	853	30.5097
66	Gmm_f_CHIN1_19_66.jpg	Gmm	F	EB	LVA	29.8851	-14.6115	505	5.72e-05	-6.76e-05	-0.00286972	-0.000300624	-0.0014189	0.00189647	0.00201368	-0.00142213	-0.00183417	-0.000509994	-0.000287781	-0.00232079	0.00298437	-0.00315059	-0.00321832	-5.19e-05	0.00289188	0.00104071	0.000754152	-0.000749175	345.11	10	24.3	52	853	30.5097
67	Gmm_f_CHIN1_19_67.jpg	Gmm	F	EB	LVA	29.8851	-14.6115	505	-0.00296849	-0.00252076	-0.00192935	-0.0029105	0.000956972	-0.00029343	-0.00146887	0.00193133	-0.00336485	-0.00160463	-0.00439497	0.00305419	-0.00613015	0.000600053	0.00370864	-0.00628345	-0.0056131	-0.00420534	0.00414091	-0.00795487	362.51	10	24.3	52	853	30.5097
68	Gmm_f_CHIN1_19_68.jpg	Gmm	F	EB	LVA	29.8851	-14.6115	505	0.00208875	-0.0021274	-0.00145927	-0.00304637	0.00155762	-0.000847533	-0.00273182	-0.000140222	-0.00310698	0.00358861	-0.000433877	-0.00258755	-0.000783007	0.00369637	0.000805342	-0.00236859	-0.00098552	0.00454556	-0.00180585	-0.000203328	358.401	10	24.3	52	853	30.5097
69	Gmm_f_CHIN1_19_69.jpg	Gmm	F	EB	LVA	29.8851	-14.6115	505	-0.00120248	-0.00102848	-0.0012518	-0.00114105	6.55e-06	-0.00146726	0.000182618	0.0031094	-0.00781866	0.00101141	-0.00151	0.00395597	-0.00381022	0.000781326	-0.003022	0.0015977	-0.00776398	0.00725462	0.00263084	0.00129714	345.029	10	24.3	52	853	30.5097
70	Gmm_f_CHIN1_19_70.jpg	Gmm	F	EB	LVA	29.8851	-14.6115	505	0.00177931	-0.00104875	-0.00159166	-0.00146942	0.00242595	-0.00140316	-0.00410109	0.00214976	-0.00889796	0.000815475	0.000182042	0.000657063	-0.002037	0.00144723	-0.0029496	0.000590059	-0.00306505	0.00577123	-0.000113718	0.00232343	345.345	10	24.3	52	853	30.5097
71	Gmm_f_CHIN1_19_71.jpg	Gmm	F	EB	LVA	29.8851	-14.6115	505	0.0021499	-0.00163711	-0.00141217	-0.001139	-0.00300412	0.000328144	0.00126531	-0.00236741	-0.00308646	-0.00099934	0.000706284	-0.00151499	-0.000587582	0.00429578	-0.00248923	-0.00255301	-0.00358845	-0.000306508	-0.00216382	0.00123463	361.273	10	24.3	52	853	30.5097
72	Gmm_f_CHIN1_19_72.jpg	Gmm	F	EB	LVA	29.8851	-14.6115	505	-0.0011198	0.00080547	0.00254578	-0.00164095	-0.00106245	-0.000368278	0.00484217	-0.000880596	-0.00176698	-0.00372297	0.0103129	0.00199715	-0.00133391	-0.00207407	-0.00142643	0.000276312	0.00370151	0.0036298	0.00636471	-0.00710083	353.618	10	24.3	52	853	30.5097
73	Gmm_f_CHIN1_19_73.jpg	Gmm	F	EB	LVA	29.8851	-14.6115	505	-0.00260836	0.00150938	-0.00157371	0.00133904	-0.00144041	0.000917114	-0.0061439	0.000914221	-0.00896066	-0.00118308	-0.0102657	-0.000535296	0.00118352	0.00490382	0.0015542	0.00199207	-0.00741826	0.00438281	0.000432881	0.00109418	358.75	10	24.3	52	853	30.5097
74	Gmm_f_CHIN1_19_74.jpg	Gmm	F	EB	LVA	29.8851	-14.6115	505	-0.00343547	-0.00038082	-7.5e-05	-0.00261208	-0.00746587	0.000480833	0.00659403	0.00169085	0.000985798	-0.000397496	0.00240564	0.00299689	-0.00859603	0.00254452	-0.00477738	0.00280618	-0.00152197	0.0161597	0.00701901	0.00167735	351.561	10	24.3	52	853	30.5097
75	Gmm_f_CHIN1_19_75.jpg	Gmm	F	EB	LVA	29.8851	-14.6115	505	0.00279799	-0.00275551	0.0027709	-0.000789913	0.00251644	-0.00336229	-0.00405208	0.00374019	0.00405457	-0.00084223	0.000610914	0.00224578	0.00460505	-0.00240531	-0.00226693	0.00113399	0.0114107	0.000268136	-0.00557383	-0.00974201	354.577	10	24.3	52	853	30.5097
76	Gmm_f_CHIN1_19_76.jpg	Gmm	F	EB	LVA	29.8851	-14.6115	505	0.00271172	-0.000357666	-0.00216668	0.00223671	-0.00276517	-0.000812206	0.00223673	0.00128915	-0.00752614	0.00151469	0.00484036	-0.00081261	0.00411439	-0.00406101	-0.00267842	0.000630764	-0.00755542	0.00733001	-0.00633424	0.00204567	339.336	10	24.3	52	853	30.5097
77	Gmm_f_CHIN1_19_77.jpg	Gmm	F	EB	LVA	29.8851	-14.6115	505	-0.000359933	-0.000485028	0.00187916	-0.00190456	-0.00131503	-0.00170011	-0.000524594	-0.00163352	-0.00120596	0.000679306	-0.0018915	0.000661198	-0.00657363	0.00315508	0.00247129	0.00228107	0.000924579	-0.00378713	0.00713851	-0.00127252	357.588	10	24.3	52	853	30.5097
78	Gmm_f_CHIN1_19_78.jpg	Gmm	F	EB	LVA	29.8851	-14.6115	505	0.00316253	0.000719311	0.00377225	0.000329617	0.00204129	0.000438236	0.00594398	0.000625727	-0.00635696	-0.000669127	0.00122849	0.00228153	0.00187363	-0.00245349	-0.00347324	-0.000539409	0.00318128	0.00612701	0.00180206	-0.00265245	347.72	10	24.3	52	853	30.5097
79	Gmm_f_CHIN1_19_79.jpg	Gmm	F	EB	LVA	29.8851	-14.6115	505	0.00154162	-0.00246168	-0.000390626	-0.000252577	0.00260215	0.000283237	-0.00412599	-0.000443047	-0.00235728	0.000743141	0.00149858	0.000730996	0.00313284	-0.00351215	0.00357922	-3.77e-05	-0.00202505	-0.000156315	0.00210052	0.00670014	335.498	10	24.3	52	853	30.5097
80	Gmm_f_CHIN1_19_80.jpg	Gmm	F	EB	LVA	29.8851	-14.6115	505	-0.0022753	0.000674216	0.00399092	-0.00265188	0.00265009	0.0011959	-0.00163562	-0.00529874	0.00123412	0.00215245	-0.00467066	-0.001248	0.00481103	0.000623397	0.0034918	0.000885898	-0.00547536	0.0021864	-0.00418503	0.00255857	345.937	10	24.3	52	853	30.5097
81	Gmm_m_EBO5_5_1.jpg	Gmm	M	EB	SLP	31.7648	-12.9678	552	-0.00138361	0.00138328	-0.00414365	-0.000257451	0.0029534	-0.000583479	-0.0060537	0.0014713	-0.000262128	0.00226794	-0.00973394	-0.000621451	-0.00773432	0.00623339	0.00533523	-0.00524618	-0.0167648	-0.0036023	-0.00114875	0.00395858	330.552	15	24.3	58	899	30.5711
82	Gmm_m_EBO5_5_2.jpg	Gmm	M	EB	SLP	31.7648	-12.9678	552	0.00336297	0.000643116	0.00195786	5.15e-05	-0.00261504	0.0018549	0.00600669	-0.000685424	0.00301763	0.00329695	0.00276192	0.00171307	0.00153683	0.00350893	-0.00277765	-0.00477819	-0.00409474	-0.00324255	-0.00947124	0.0130874	332.532	15	24.3	58	899	30.5711
83	Gmm_m_EBO5_5_3.jpg	Gmm	M	EB	SLP	31.7648	-12.9678	552	0.00168607	-0.000137438	0.00190939	-0.00478063	0.000913622	-0.00118446	-0.00249546	0.00232447	-0.00289825	0.00149517	0.00310239	0.0059145	-0.00174588	0.000483311	0.0086583	-0.00223227	-0.00608787	0.00108405	0.00627723	0.011857	330.202	15	24.3	58	899	30.5711
84	Gmm_m_EBO5_5_4.jpg	Gmm	M	EB	SLP	31.7648	-12.9678	552	-0.00118544	0.00124879	0.00291895	-0.000134511	0.0027623	0.000762633	0.000463478	-0.000865594	0.00377205	0.00112187	0.000336443	0.000300439	-0.0118644	0.00555631	0.0101019	-0.00306991	-0.0107945	-0.00572968	0.0145758	0.00930255	334.278	15	24.3	58	899	30.5711
85	Gmm_m_EBO5_5_5.jpg	Gmm	M	EB	SLP	31.7648	-12.9678	552	-0.00374436	-0.00157242	0.000901133	-0.00132202	0.00421559	-0.000490533	0.000272858	0.00298733	0.00667598	-0.000309922	0.00789487	0.00516159	0.000224854	0.00184842	0.00339562	-0.00222441	-0.00421706	-0.00189682	0.00238621	0.010097	328.465	15	24.3	58	899	30.5711
86	Gmm_m_EBO5_5_6.jpg	Gmm	M	EB	SLP	31.7648	-12.9678	552	-0.0020948	0.000352085	-0.00146211	-0.000589858	0.00465279	-0.00185089	-0.00136294	0.00272829	0.00196596	0.00134825	0.00566846	0.00183982	0.00194736	0.00375832	0.00730975	-0.00156746	-0.00495872	0.00602705	0.00974014	0.00327993	327.797	15	24.3	58	899	30.5711
87	Gmm_m_EBO5_5_7.jpg	Gmm	M	EB	SLP	31.7648	-12.9678	552	0.00254147	-0.000250051	0.00617836	-0.00203853	0.00437506	0.00104961	0.00541602	0.00429979	-0.00309845	0.0032886	0.00750126	0.00769771	-0.00170396	0.00590406	0.00288926	-0.00771895	-0.005722	-0.000576603	0.0046788	0.0166807	322.134	15	24.3	58	899	30.5711
88	Gmm_m_EBO5_5_8.jpg	Gmm	M	EB	SLP	31.7648	-12.9678	552	-0.000565752	0.00169397	0.000765987	-0.00266896	0.00811228	-0.00250933	-0.00549375	5.58e-05	0.00106251	0.00067383	0.00702425	0.00278862	0.000127972	0.00177198	0.00925631	-0.000340959	-0.00741516	-0.00224302	0.00783489	0.0024555	326.562	15	24.3	58	899	30.5711
89	Gmm_m_EBO5_5_9.jpg	Gmm	M	EB	SLP	31.7648	-12.9678	552	0.00232914	-0.00107249	-0.00446471	-0.00168728	-0.00022716	-0.00197076	-0.00225611	0.000817553	0.00161176	0.00201354	-0.00237048	0.00347756	-0.00248772	0.00478308	0.0104567	-0.00225396	-0.0103481	-0.00378607	0.0027238	0.0138731	330.952	15	24.3	58	899	30.5711
90	Gmm_m_EBO5_5_10.jpg	Gmm	M	EB	SLP	31.7648	-12.9678	552	-0.00373072	0.00172993	0.00234189	-0.00302817	0.0092952	0.000892959	-0.00397599	-0.00283251	0.0119995	0.000940341	0.013738	0.000117346	9.63e-05	0.00410501	0.0081404	-0.000896408	-0.0079561	-0.00255255	0.00984104	0.00953331	317.456	15	24.3	58	899	30.5711
91	Gmm_m_EBO5_5_11.jpg	Gmm	M	EB	SLP	31.7648	-12.9678	552	-0.00266231	0.00231809	-0.00476576	-0.000862006	0.00398075	0.000737383	0.00347182	-0.00287427	0.00389417	0.00062196	0.000641791	0.00159897	0.0037432	0.00804356	0.00626973	-0.00642639	-0.0145724	-0.00248447	0.00384349	0.0191711	329.814	15	24.3	58	899	30.5711
92	Gmm_m_EBO5_5_12.jpg	Gmm	M	EB	SLP	31.7648	-12.9678	552	-0.000930141	4.52e-05	0.00304418	-0.00114589	0.00956814	-0.000762531	-0.00180422	-6.95e-05	0.00735322	-0.00203223	0.0178245	0.000818967	0.00321832	0.000945933	0.00816163	-0.00362605	-0.0094151	-0.000430089	0.0111771	0.00776069	336.118	15	24.3	58	899	30.5711
93	Gmm_m_EBO5_5_13.jpg	Gmm	M	EB	SLP	31.7648	-12.9678	552	-0.00144262	0.00197969	0.00173825	-0.000718986	0.00519855	-0.00224824	-0.000558963	-0.00437558	0.00366062	0.00162459	-0.00364553	0.00293488	-0.00418502	0.00289847	0.00685366	-0.00630675	-0.011244	-0.0187624	0.00376808	-0.00139749	334.748	15	24.3	58	899	30.5711
94	Gmm_m_EBO5_5_14.jpg	Gmm	M	EB	SLP	31.7648	-12.9678	552	-0.00104533	-0.00112903	-1.37e-05	0.00161958	0.00188306	-0.000735667	0.000539261	-0.000707315	0.00171795	-0.000710166	0.0114901	0.00214508	0.00107764	0.000634911	0.0055176	0.0015178	-0.00811885	-0.00197152	0.00297333	0.0058084	320.096	15	24.3	58	899	30.5711
95	Gmm_m_EBO5_5_15.jpg	Gmm	M	EB	SLP	31.7648	-12.9678	552	-0.00496479	0.00253965	0.00166689	-0.00201582	0.00184982	-0.000492549	-0.00120558	0.000886568	0.00164857	-0.0021888	-0.000296997	0.00204853	-0.00410413	0.00749402	0.000725877	-0.000884926	0.00113004	-0.00692676	0.00338361	0.00336197	328.982	15	24.3	58	899	30.5711
96	Gmm_m_EBO5_5_16.jpg	Gmm	M	EB	SLP	31.7648	-12.9678	552	-0.00253201	-0.00116304	0.00444264	-5.86e-05	-0.000692475	-0.00208038	-0.00155309	-0.000465874	0.000149117	0.00131323	0.00473928	0.00286514	0.00044288	0.00110382	0.00537016	-0.00075607	-0.00982095	0.00703564	0.00164055	0.00912884	331.822	15	24.3	58	899	30.5711
97	Gmm_m_EBO5_5_17.jpg	Gmm	M	EB	SLP	31.7648	-12.9678	552	0.000254099	-0.000450568	0.00139711	-0.000853554	0.00337948	-0.000385572	-0.000994265	0.00133115	0.00167919	0.00218162	-0.000262182	0.00420579	0.00258751	0.00469836	0.00386169	-0.00447504	-0.0122721	-0.00800477	0.00224381	0.0134345	326.865	15	24.3	58	899	30.5711
98	Gmm_m_EBO5_5_18.jpg	Gmm	M	EB	SLP	31.7648	-12.9678	552	0.000868426	-0.00251292	-0.00126011	0.00261457	0.00623767	-0.000606165	0.00404497	0.000440075	0.00399661	-0.000699683	-0.000737707	-0.000423401	0.00407492	-5.24e-05	0.0101922	-0.00127219	-0.0051405	0.00202967	0.00682889	0.00452748	326.026	15	24.3	58	899	30.5711
99	Gmm_m_EBO5_5_19.jpg	Gmm	M	EB	SLP	31.7648	-12.9678	552	-0.00153193	0.000624839	0.00210321	0.00112681	-0.000826941	-0.00155983	6.06e-05	0.00260515	0.00486398	-0.00176385	-0.000208571	0.00252493	-0.00395031	0.00108606	0.00255285	0.00114649	-0.00106128	-0.00305987	0.00207751	0.00400817	335.382	15	24.3	58	899	30.5711
100	Gmm_m_EBO5_5_20.jpg	Gmm	M	EB	SLP	31.7648	-12.9678	552	0.00110252	0.00198056	-0.00314033	-4.77e-05	0.00462236	0.00339302	-0.00152234	0.00500836	0.00327403	-0.00151713	0.00055543	0.00146481	-0.000647745	0.00334569	0.00397342	-0.00146796	-0.00881021	-0.00800454	0.00362222	0.00126662	338.501	15	24.3	58	899	30.5711
101	Gmm_m_EBO5_5_21.jpg	Gmm	M	EB	SLP	31.7648	-12.9678	552	0.000749082	0.00204134	0.00215826	-0.0011027	0.00464021	-0.00174338	-0.000314801	0.00195264	0.00337228	0.00259366	0.00733553	0.00636619	-0.00208424	0.00329374	0.00583107	-0.00483572	0.00532217	-0.0105883	0.0106129	0.00487736	329.515	15	24.3	58	899	30.5711
102	Gmm_m_EBO5_5_22.jpg	Gmm	M	EB	SLP	31.7648	-12.9678	552	0.00313104	-0.000333784	-0.00337737	0.000236065	0.00335401	-0.00217163	0.000663926	0.0024052	0.00424161	-0.00196875	0.00165716	0.00245941	-0.00516985	0.00542437	0.00390347	-0.00178376	0.00290508	-0.00708797	0.00847597	0.00556084	330.014	15	24.3	58	899	30.5711
103	Gmm_m_EBO5_5_23.jpg	Gmm	M	EB	SLP	31.7648	-12.9678	552	-0.00152446	-0.000411185	0.00197845	-2.28e-05	0.00106803	-0.00162095	0.00563229	0.00115478	0.00557734	0.000357212	0.00703013	0.00415798	-0.00187056	0.00306702	0.00155511	0.000258278	0.00860595	0.000973889	0.0134701	0.0090598	327.415	15	24.3	58	899	30.5711
104	Gmm_m_EBO5_5_24.jpg	Gmm	M	EB	SLP	31.7648	-12.9678	552	-0.00272276	0.00133203	-0.00119242	0.00122776	-0.00439561	-0.000837901	0.0108622	0.00243405	0.00346605	-0.00241222	-0.00292782	0.0045868	-0.000312732	0.00273697	0.000300586	0.00334866	-0.00494413	-0.00870597	0.00105215	0.0124072	327.983	15	24.3	58	899	30.5711
105	Gmm_m_EBO5_5_25.jpg	Gmm	M	EB	SLP	31.7648	-12.9678	552	0.000107957	0.00299752	0.000672228	-0.00132516	-0.00554514	-0.00110474	0.00341152	-0.0017289	0.00435649	-0.000487142	-0.000287796	0.00230817	0.00393822	0.003078	-0.000360493	-0.00446222	-0.00207324	0.00123304	0.00664288	0.0192661	332.288	15	24.3	58	899	30.5711
106	Gmm_m_EBO5_5_26.jpg	Gmm	M	EB	SLP	31.7648	-12.9678	552	-0.00254357	0.00184671	-0.00325573	-0.000851109	-0.000212848	-0.00193474	-0.00493293	0.00297772	0.00459138	-0.00115511	-0.00070049	-0.000950017	-0.00140769	-0.00362824	0.00507013	0.00581126	-0.0143777	0.000342798	0.00280722	0.0060492	324.539	15	24.3	58	899	30.5711
107	Gmm_m_EBO5_5_27.jpg	Gmm	M	EB	SLP	31.7648	-12.9678	552	-0.00221184	0.00103965	-0.000156179	-0.00288126	0.00308824	-0.00136449	-0.00122653	-0.00100706	0.00697597	-0.00285521	0.00230486	0.00303915	0.00153406	0.00874945	0.00195437	-0.00739144	-0.00337065	0.00167061	0.00243551	0.0113908	325.288	15	24.3	58	899	30.5711
108	Gmm_m_EBO5_5_28.jpg	Gmm	M	EB	SLP	31.7648	-12.9678	552	-0.00249277	0.00330408	-0.00168215	0.00105453	0.0121464	-0.000524444	0.00168027	-0.000195687	0.0106262	0.000444757	0.0170287	-0.000594049	0.00560195	0.000267377	0.0121229	-0.00130224	-0.00176193	-0.00871056	0.00358581	0.00508549	335.901	15	24.3	58	899	30.5711
109	Gmm_m_EBO5_5_29.jpg	Gmm	M	EB	SLP	31.7648	-12.9678	552	0.00191717	-0.00158974	-0.00148316	-0.00102951	-0.0016353	0.00115466	0.00489364	0.00211993	0.00579105	-0.000999208	0.00316246	0.00217956	-9.72e-05	0.00240095	-0.00407606	-0.00188872	0.00789391	0.00233261	-0.00259891	0.00814687	336.695	15	24.3	58	899	30.5711
110	Gmm_m_EBO5_5_30.jpg	Gmm	M	EB	SLP	31.7648	-12.9678	552	0.00149303	0.000265353	0.00439579	0.000294698	0.00947063	0.000805951	0.000230387	0.00490026	0.00440365	0.000978166	0.00104908	0.00451997	-0.00435241	0.00729145	0.00980024	-0.00346372	-0.0126781	-0.00852789	0.0102021	0.00595678	334.076	15	24.3	58	899	30.5711
111	Gmm_m_EBO5_5_31.jpg	Gmm	M	EB	SLP	31.7648	-12.9678	552	-0.00329433	0.00222247	0.00236922	-0.00163044	0.00596585	-0.00011342	0.000849007	0.00426842	0.00622835	0.00119947	0.0056445	0.0038859	-0.00133818	0.00565748	-0.000919799	-0.000360322	0.0128472	-0.00364401	0.00976066	0.00444717	332.209	15	24.3	58	899	30.5711
112	Gmm_m_EBO5_5_32.jpg	Gmm	M	EB	SLP	31.7648	-12.9678	552	0.00171743	-0.00324003	0.00536213	-0.00165436	-0.00036404	-0.0032642	0.0110156	0.00144915	-0.000392133	-0.00102108	0.000862876	0.00301338	0.00358006	0.00220813	-0.000218551	0.00210317	-0.00374715	0.00313859	-0.00239737	0.00997017	318.312	15	24.3	58	899	30.5711
113	Gmm_m_EBO5_5_33.jpg	Gmm	M	EB	SLP	31.7648	-12.9678	552	-0.000879965	-0.000180767	0.0040358	-0.00290041	-0.00150916	0.00114124	0.00470315	0.00206708	0.00606414	0.00134918	0.00478989	0.00113549	0.00501283	0.00160028	0.00119045	0.00130101	8.63e-05	0.00311462	0.00616495	0.0101644	319.661	15	24.3	58	899	30.5711
114	Gmm_m_EBO5_5_34.jpg	Gmm	M	EB	SLP	31.7648	-12.9678	552	-0.000235445	0.00313079	-0.00197409	0.00064258	0.00281598	0.000766359	-0.000460966	0.00305693	2.43e-05	-0.00264971	-0.00193519	0.00159989	0.000392747	0.000545479	0.00403747	-0.00252919	-0.0131042	-0.00243629	0.00235947	0.00754984	328.593	15	24.3	58	899	30.5711
115	Gmm_m_EBO5_5_35.jpg	Gmm	M	EB	SLP	31.7648	-12.9678	552	0.00245878	-1.87e-05	0.00199084	-0.000928096	0.000247061	-0.000884465	0.00283672	0.00287369	-0.00501344	0.002668	0.00300752	0.00570799	-0.00132994	-0.000370522	0.00468462	0.0031767	0.00167566	-0.00669825	0.0113776	0.0146723	328.305	15	24.3	58	899	30.5711
116	Gmm_m_EBO5_5_36.jpg	Gmm	M	EB	SLP	31.7648	-12.9678	552	0.000336592	-0.00156329	-0.00187946	-0.0014256	-0.000723919	0.00156565	0.0042585	0.000664534	-0.00307497	-0.000870802	0.00242236	0.00140158	0.00150445	0.00274736	0.00273552	0.000285629	-0.00201124	-0.000932843	0.0102576	0.00919457	330.275	15	24.3	58	899	30.5711
117	Gmm_m_EBO5_5_37.jpg	Gmm	M	EB	SLP	31.7648	-12.9678	552	-0.00132937	0.000389363	-0.000996417	0.0015658	-0.00122426	0.000206757	-0.000631975	0.000792739	0.00186259	0.00121758	-0.00337139	0.00188838	3.97e-05	0.00239675	0.00399574	-0.00536618	-0.0075209	-0.0104447	-0.000283022	0.00658659	329.085	15	24.3	58	899	30.5711
118	Gmm_m_EBO5_5_38.jpg	Gmm	M	EB	SLP	31.7648	-12.9678	552	3.83e-05	-0.00174989	0.00523511	-0.00014481	0.00129282	6.3e-05	0.00321809	-0.000839029	-0.00182514	0.00269342	0.00320272	0.00237329	-0.00411004	0.00117289	0.000319305	0.000590399	0.00632303	-0.00769975	0.00144679	0.00581915	326.189	15	24.3	58	899	30.5711
119	Gmm_m_EBO5_5_39.jpg	Gmm	M	EB	SLP	31.7648	-12.9678	552	-0.00634749	0.00181372	0.00118135	0.000496996	0.00141541	-0.001437	0.00450537	0.00265465	0.00179744	0.00406438	-0.000350212	0.00452967	-0.00915158	0.00446826	0.0089167	-0.00483188	-0.00539395	-0.0168938	0.0167995	0.0063702	331.664	15	24.3	58	899	30.5711
120	Gmm_m_EBO5_5_40.jpg	Gmm	M	EB	SLP	31.7648	-12.9678	552	0.00177726	0.000621301	-0.00112711	0.00175134	-0.00143801	0.000410209	0.00607166	0.000150728	-0.00376371	0.00121826	0.00755911	-0.000101564	0.00659488	0.00132832	0.00510491	-0.00141262	0.00727784	-0.00105972	0.00513726	0.00699067	319.348	15	24.3	58	899	30.5711
121	Gmm_f_EB05_5_41.jpg	Gmm	F	EB	SLP	31.7648	-12.9678	552	0.000679992	-0.00138565	-0.00375859	-0.000657063	-0.00450696	0.00272046	0.00148413	-0.00335069	-0.00728293	0.00124936	-0.00935293	-0.00307833	-0.00269653	0.00399299	0.00033962	-0.00624466	-0.00473279	-0.00146721	5.92e-07	0.0042361	365.578	15	24.3	58	899	30.5711
122	Gmm_f_EB05_5_42.jpg	Gmm	F	EB	SLP	31.7648	-12.9678	552	0.00142231	0.00181426	0.00348373	-0.00301235	0.00320314	-0.00216317	-0.00391135	0.00134831	-0.00185325	-0.00125947	-0.00615375	-0.00239906	-0.00345117	-0.00203062	0.00122033	0.0058408	-0.011467	-0.00195998	-0.00413077	0.00166454	365.16	15	24.3	58	899	30.5711
123	Gmm_f_EB05_5_43.jpg	Gmm	F	EB	SLP	31.7648	-12.9678	552	0.00209313	0.00249511	-0.00394818	-0.00294151	0.001602	-0.00137545	-0.00594953	0.00210176	0.00466422	-0.00182882	0.00347049	-0.00172028	-0.000743638	-0.00351953	-0.000190231	0.00367988	0.0111542	0.00338835	-0.00558693	0.00349623	352.249	15	24.3	58	899	30.5711
124	Gmm_f_EB05_5_44.jpg	Gmm	F	EB	SLP	31.7648	-12.9678	552	9.44e-05	-0.000724218	-0.00491343	-0.000233709	0.00318796	-0.00296965	-0.00532027	0.00149296	-0.00508351	-0.00176163	-0.00947492	-0.00272866	-0.00141093	-0.00366079	0.000307162	0.00531733	-0.0172204	0.0023312	0.00345071	-0.00674886	369.818	15	24.3	58	899	30.5711
125	Gmm_f_EB05_5_45.jpg	Gmm	F	EB	SLP	31.7648	-12.9678	552	0.00373382	-0.00240474	0.000679376	-0.000107253	-0.000102445	0.00133481	-0.00286889	0.00138093	-0.0038889	-0.00240481	-0.00825728	0.00106454	0.00473146	0.0012668	-0.000591738	-0.00116976	-0.00853169	-0.00580576	-0.00637871	0.00790586	364.528	15	24.3	58	899	30.5711
126	Gmm_f_EB05_5_46.jpg	Gmm	F	EB	SLP	31.7648	-12.9678	552	0.000607671	-0.00148146	0.000493456	0.00125279	-0.000353106	-0.00104498	-0.00026873	0.000740302	0.00113337	0.000646125	-0.00434836	-0.00140477	0.00321875	-0.00382251	0.002236	0.00134398	0.00595225	-0.000744639	0.00473254	-0.00299168	362.888	15	24.3	58	899	30.5711
127	Gmm_f_EB05_5_47.jpg	Gmm	F	EB	SLP	31.7648	-12.9678	552	0.00372048	-0.000294894	-0.00329241	-0.0026176	0.00275216	-0.000138234	-2.18e-05	-0.00381802	-0.00416749	-6.65e-05	-0.0080083	-0.00122202	0.00701985	-0.00644198	0.000590503	0.00433329	0.00138121	0.00609401	-0.00898542	-0.00770656	341.671	15	24.3	58	899	30.5711
128	Gmm_f_EB05_5_48.jpg	Gmm	F	EB	SLP	31.7648	-12.9678	552	0.00240408	-0.000834233	0.00237578	-0.00394837	-0.00104617	-0.000145896	0.00531886	-0.00201127	-0.00325383	0.0012905	-0.00945938	0.00138946	0.000875587	-0.00454367	-0.00434843	0.00268794	-0.00556123	-0.00497358	-0.00214428	0.00318834	333.121	15	24.3	58	899	30.5711
129	Gmm_f_EB05_5_49.jpg	Gmm	F	EB	SLP	31.7648	-12.9678	552	0.00365327	0.000506537	0.00339347	0.000142571	-0.00245128	-0.000378935	0.00521901	0.00126408	-0.00689441	0.00653168	-0.00199115	0.000282983	0.00214399	-0.0070246	-0.00494225	0.00284709	0.0146858	0.00243142	-0.00222218	-0.00240384	328.78	15	24.3	58	899	30.5711
130	Gmm_f_EB05_5_50.jpg	Gmm	F	EB	SLP	31.7648	-12.9678	552	0.00413931	0.000748459	0.000682797	-0.000612533	-0.00485842	-0.00167935	0.00202532	0.00197644	-0.0138227	0.00214345	-0.00967687	0.000502668	0.00937127	-0.00412283	-0.00371115	0.000542355	0.00810675	0.0075309	-0.00483204	0.00242113	333.18	15	24.3	58	899	30.5711
131	Gmm_f_EB05_5_51.jpg	Gmm	F	EB	SLP	31.7648	-12.9678	552	0.00154881	0.000451663	0.00101178	0.00141407	-0.00751474	0.000829138	0.00107504	-0.00255186	0.00359277	-0.00388716	-0.00585551	-0.00296014	-0.00241871	-0.00398126	-0.00351286	0.000191672	-0.00101627	-0.00626738	-0.0112478	0.00287898	344.694	15	24.3	58	899	30.5711
132	Gmm_f_EB05_5_52.jpg	Gmm	F	EB	SLP	31.7648	-12.9678	552	-3.92e-05	0.00246509	-0.00221143	-0.00153741	-0.00585037	0.000398729	0.00231477	0.000667743	-0.00805686	0.000465521	-0.00119044	0.000828059	-0.00140005	-0.00107049	-0.00372647	0.00140594	0.0116074	0.0011787	0.00432314	-0.00399326	343.161	15	24.3	58	899	30.5711
133	Gmm_f_EB05_5_53.jpg	Gmm	F	EB	SLP	31.7648	-12.9678	552	0.00372276	6.1e-05	-0.00361493	0.000333962	0.00300741	0.0045775	-0.00785103	-0.000738714	-0.00146285	-0.00363693	-0.0108258	-0.00436295	-0.000674041	-0.00136052	0.00670458	-0.00123417	0.00245247	0.00323299	0.00323076	0.000729811	345.457	15	24.3	58	899	30.5711
134	Gmm_f_EB05_5_54.jpg	Gmm	F	EB	SLP	31.7648	-12.9678	552	0.00465386	0.000735634	-0.000426622	-0.000494527	0.00181734	0.00276222	-0.00520281	0.0011908	-0.00833705	0.0044881	-0.0105109	-0.00678376	0.00732612	-0.00546897	-0.00124114	0.00303674	0.0103319	-0.00858454	-0.000480086	0.00554229	328.061	15	24.3	58	899	30.5711
135	Gmm_f_EB05_5_55.jpg	Gmm	F	EB	SLP	31.7648	-12.9678	552	0.00184359	-0.0016411	-0.0017441	-0.00169539	-0.00200455	0.00128404	-0.00220448	0.00475807	-0.00154063	0.000820667	-0.0036047	-0.00208633	-0.000171212	-0.00256576	-0.0080485	0.00558889	0.000701309	0.00186241	-0.00594412	-0.00220286	341.205	15	24.3	58	899	30.5711
136	Gmm_f_EB05_5_56.jpg	Gmm	F	EB	SLP	31.7648	-12.9678	552	0.00324985	-0.000912944	-0.00345316	0.00265597	-0.0011833	0.0021255	0.00538783	-0.000207774	-0.00594168	0.00432208	0.0016592	-0.00602986	0.00431251	-0.00552646	-0.001619	0.000648262	0.0151388	0.00066588	-0.00213559	-0.00813484	333.195	15	24.3	58	899	30.5711
137	Gmm_f_EB05_5_57.jpg	Gmm	F	EB	SLP	31.7648	-12.9678	552	0.00228469	-0.000975663	-0.000797096	-0.000173593	0.00084507	-0.00291139	0.000997112	-0.00282363	-0.00957779	0.000907788	-0.0101161	-0.000380536	-0.00221375	-0.00173191	0.00274841	-0.000668099	0.00677701	-0.00356808	0.00515321	-0.0109235	333.358	15	24.3	58	899	30.5711
138	Gmm_f_EB05_5_58.jpg	Gmm	F	EB	SLP	31.7648	-12.9678	552	0.000518573	0.00075639	0.000691006	-0.00193681	-0.00260603	0.000632608	-0.00109049	0.00291114	-0.00900992	-3.81e-05	-0.00652869	0.00100264	0.0058806	0.00257112	0.000496254	0.00310951	-0.00328189	0.0093979	-0.0141949	0.00961745	341.736	15	24.3	58	899	30.5711
139	Gmm_f_EB05_5_59.jpg	Gmm	F	EB	SLP	31.7648	-12.9678	552	-0.00279825	-6.22e-05	-0.00136661	-0.0016327	-0.00106957	0.000992812	0.00572878	-0.00106147	-0.00534686	0.00285835	0.00873349	-0.000536482	0.00325882	-0.000372178	-0.0045213	0.00280968	-0.00489869	0.00527813	-0.00546162	0.00441889	337.236	15	24.3	58	899	30.5711
140	Gmm_f_EB05_5_60.jpg	Gmm	F	EB	SLP	31.7648	-12.9678	552	-0.00310834	0.0016204	0.000604004	-0.00145695	-0.00104294	0.00101638	0.00508865	-0.00114536	-0.00351192	0.00353009	0.00642616	-0.000355275	0.00390278	-0.00154886	-0.00285527	0.00219085	-0.00549876	0.00429592	-0.00505013	0.00439329	337.028	15	24.3	58	899	30.5711
141	Gmm_f_EB05_5_61.jpg	Gmm	F	EB	SLP	31.7648	-12.9678	552	0.00130968	0.00157932	-0.000159351	0.000572592	-0.0026555	0.0028472	0.00122336	-0.00110522	0.00620233	-0.000859347	-0.00375729	0.000540265	0.00401382	-0.000187349	-0.0073313	-0.00540112	0.00341849	-0.000469792	-0.0109339	-0.000813146	349.44	15	24.3	58	899	30.5711
142	Gmm_f_EB05_5_62.jpg	Gmm	F	EB	SLP	31.7648	-12.9678	552	-0.0013583	-0.00176686	-0.00442634	-0.00255425	-0.000501315	0.00119361	-0.00190413	-0.00440508	-0.0021034	-0.000889705	-0.00787658	-0.00355394	0.000895112	-0.000994669	-0.00742522	0.00040455	-0.000790237	0.00378131	-0.00741931	-0.014812	352.379	15	24.3	58	899	30.5711
143	Gmm_f_EB05_5_63.jpg	Gmm	F	EB	SLP	31.7648	-12.9678	552	-0.00228148	-0.00161847	-0.000118584	-0.000350097	-0.0028956	-0.00161771	0.00766562	-0.00234794	0.00561091	-0.000669464	-0.00293142	0.00179852	0.000137434	0.000386038	-0.00126615	-0.00172724	-0.00222969	-0.000316735	0.00125897	-0.00213609	341.262	15	24.3	58	899	30.5711
144	Gmm_f_EB05_5_64.jpg	Gmm	F	EB	SLP	31.7648	-12.9678	552	0.000906625	-0.00170283	0.00129332	0.000792679	-7.23e-05	-0.000532295	0.000642431	-0.000255942	-0.00476823	-0.00134901	0.000349238	-0.00172759	-0.00199462	-0.00591952	-0.00522516	0.00443503	0.00882711	-0.00234959	-0.0061392	-0.00581859	331.5	15	24.3	58	899	30.5711
145	Gmm_f_EB05_5_65.jpg	Gmm	F	EB	SLP	31.7648	-12.9678	552	0.00263499	0.00124494	-0.00103446	0.000201283	0.00291679	-0.000678183	0.0045811	-0.00277943	-0.00630106	0.00281108	0.00685213	-0.00451197	0.00319775	0.0013784	0.00248059	-0.00206352	0.00668432	-0.00187385	-0.00253963	-0.00132033	327.58	15	24.3	58	899	30.5711
146	Gmm_f_EB05_5_66.jpg	Gmm	F	EB	SLP	31.7648	-12.9678	552	0.00154519	-0.000473371	0.00132143	-6.97e-06	-0.00125864	0.00183361	0.0045637	0.00605986	-0.0125923	-0.000609216	0.000710078	-0.000830117	0.00472766	-0.00242753	-0.00532633	0.00572124	-0.000152036	0.00563601	-0.0116443	-0.000105568	333.605	15	24.3	58	899	30.5711
147	Gmm_f_EB05_5_67.jpg	Gmm	F	EB	SLP	31.7648	-12.9678	552	0.0026663	5.51e-05	0.00246651	-0.00220778	-0.000618694	0.00220506	0.00181777	-0.000171829	-0.00541197	0.00253514	0.0032538	-0.00112559	0.00443963	-0.00394322	-0.00110895	0.00283562	0.0122535	0.00815033	-0.00279215	0.00241924	336.076	15	24.3	58	899	30.5711
148	Gmm_f_EB05_5_68.jpg	Gmm	F	EB	SLP	31.7648	-12.9678	552	0.000879824	-0.0029583	-0.000726819	0.00167557	-0.00377905	0.000757784	0.000857177	-0.000872421	0.00276954	-0.00320311	-0.00186709	-0.00252709	0.00228607	0.000533342	0.000743623	0.000859431	-0.00495581	0.00684431	-0.00309776	0.00212476	339.659	15	24.3	58	899	30.5711
149	Gmm_f_EB05_5_69.jpg	Gmm	F	EB	SLP	31.7648	-12.9678	552	0.00402653	-0.00364298	-0.00625754	0.00125568	0.00153992	0.000512861	-0.00184554	0.00211008	-0.00432826	0.00161364	0.00668469	-0.00573053	0.00538269	-0.0060228	0.00250431	0.0025095	0.0109436	-0.00684108	0.00510657	0.000901604	321.807	15	24.3	58	899	30.5711
150	Gmm_f_EB05_5_70.jpg	Gmm	F	EB	SLP	31.7648	-12.9678	552	0.00310127	-0.000565892	-0.000635655	-0.000670097	0.000894767	0.00275762	0.00992456	-0.00213462	-0.00483553	0.00120355	0.00860725	-0.00736801	-0.000748363	-0.00618624	-0.00695914	0.00593753	0.00928575	0.0101737	-0.00253357	-0.00366663	323.411	15	24.3	58	899	30.5711
151	Gmm_f_EB05_5_71.jpg	Gmm	F	EB	SLP	31.7648	-12.9678	552	0.000405183	-0.00088984	0.00215732	-0.00142583	0.0046326	-0.000829775	-0.00112797	-0.000714206	0.00146462	-0.00306183	-0.00157302	0.00316023	-0.00246748	0.00131662	-0.000738537	-0.00047125	-0.003481	0.00235158	0.00248829	-0.00391616	355.953	15	24.3	58	899	30.5711
152	Gmm_f_EB05_5_72.jpg	Gmm	F	EB	SLP	31.7648	-12.9678	552	0.00342443	3.69e-05	0.000974113	-0.00018545	-0.00218344	-0.00081964	-0.00264188	0.00128577	-0.00714494	0.0043755	-0.0074502	0.00138643	0.00111173	-0.00216455	-0.00758654	0.00248033	0.00368739	0.00188195	-0.00786784	0.000590129	326.662	15	24.3	58	899	30.5711
153	Gmm_f_EB05_5_73.jpg	Gmm	F	EB	SLP	31.7648	-12.9678	552	-0.000311193	-0.00255978	-0.00361633	-0.00204339	-0.000658499	-0.00204867	0.00519531	0.000108674	0.00877024	-0.00299245	0.000102626	-0.00327299	0.000103288	-0.00539674	-0.00285377	0.00587557	0.00804411	-0.000416855	-0.00562276	-0.0119719	340.966	15	24.3	58	899	30.5711
154	Gmm_f_EB05_5_74.jpg	Gmm	F	EB	SLP	31.7648	-12.9678	552	0.00182278	-0.000391238	0.00156592	0.000858439	0.00383176	-0.000222421	-0.00183154	0.00163407	-0.000387965	0.000645917	0.00138594	-0.000913856	-0.00194801	0.00309437	-0.00398819	-0.00194522	0.00271023	-0.00189131	-9.09e-05	-0.00653618	331.11	15	24.3	58	899	30.5711
155	Gmm_f_EB05_5_75.jpg	Gmm	F	EB	SLP	31.7648	-12.9678	552	0.00160554	-0.00144734	0.00228114	-0.0030627	-0.00199032	0.000403382	0.00151454	0.00191639	-0.010852	0.00215254	-0.00339134	-0.00182716	-0.000811708	-0.00323239	0.00143012	0.00284627	-0.00216566	0.00257257	-0.00231034	-0.00219046	328.745	15	24.3	58	899	30.5711
156	Gmm_f_EB05_5_76.jpg	Gmm	F	EB	SLP	31.7648	-12.9678	552	0.00366103	-0.00195814	0.0031709	-0.00323585	-0.00508554	0.000231449	0.00748044	-0.00432858	-0.0032334	0.00169771	0.000599982	-0.00149884	0.00318368	-0.00233211	-0.00292508	0.00336553	0.000872162	-0.00435278	-0.000978383	-0.00665176	338.034	15	24.3	58	899	30.5711
157	Gmm_f_EB05_5_77.jpg	Gmm	F	EB	SLP	31.7648	-12.9678	552	0.000925185	0.00191285	0.00087774	-0.00020725	0.000290708	-0.000608909	0.00415703	0.00184675	-0.00182369	-0.000104257	0.00570283	-0.00173009	0.00277859	-0.00640824	-0.00368106	0.00189538	0.00778082	0.000666724	-0.00830576	-0.00101834	326.689	15	24.3	58	899	30.5711
158	Gmm_f_EB05_5_78.jpg	Gmm	F	EB	SLP	31.7648	-12.9678	552	0.00700494	-0.00202762	-0.000837468	0.00200093	-0.00109192	0.00167199	-0.00425179	0.000514474	-0.00758882	0.00220239	-0.00426477	-0.00143487	-0.00180471	-0.0042775	0.00257771	-0.00300457	0.0159295	0.000268427	0.000678446	-0.011142	333.955	15	24.3	58	899	30.5711
159	Gmm_f_EB05_5_79.jpg	Gmm	F	EB	SLP	31.7648	-12.9678	552	0.000766372	0.00192447	0.00163155	-0.00064049	-6.21e-05	0.00307275	-0.00861662	0.000769188	-0.00650292	0.00424693	-0.00438172	-0.00365241	0.000985999	-0.00251889	0.00565318	0.00249147	-0.00528722	-0.00526363	-0.00323891	-0.00328514	324.977	15	24.3	58	899	30.5711
160	Gmm_f_EB05_5_80.jpg	Gmm	F	EB	SLP	31.7648	-12.9678	552	0.000873763	-5.06e-05	-0.00131135	-0.000446688	0.00338703	-0.000387419	-0.000331375	-0.00208548	-0.00546634	0.000964307	0.00363039	-0.00159364	0.0054265	-0.00266472	-0.00512927	8.49e-05	0.0035271	0.00126007	-0.0125781	0.00273355	336.954	15	24.3	58	899	30.5711
161	Gmm_m_LZ_13_1.jpg	Gmm	M	LZ	LZP	29.3569	-15.4151	1025	-0.00337218	0.00126312	0.00183493	-0.00170609	0.00564672	0.00192977	-0.00446023	-0.00163154	0.0106046	-0.00278978	-0.00102166	0.0019432	0.00340211	0.00290873	0.00791624	-0.0108609	-0.00163754	-0.00913385	-0.00450097	-0.00543547	321.359	28	21	52	854	26.057
162	Gmm_m_LZ_13_2.jpg	Gmm	M	LZ	LZP	29.3569	-15.4151	1025	-0.00398598	0.00185234	0.0016234	0.000875437	-0.00192982	-0.00173365	-0.000592309	0.002445	0.00497013	0.000390796	0.0079332	0.000593795	-0.00384096	0.00869622	0.0079738	-0.00385238	0.00119457	0.00227461	0.0128746	0.00570411	333.969	28	21	52	854	26.057
163	Gmm_m_LZ_13_3.jpg	Gmm	M	LZ	LZP	29.3569	-15.4151	1025	0.00138741	-0.0003657	0.00209554	8.26e-05	0.0012021	-0.000587416	-0.0013396	0.00251487	0.00302194	0.000102502	0.0117007	0.00266898	-0.00512952	0.00474577	0.0126496	-0.000976702	0.00829559	-0.0017737	0.015791	-0.00113471	337.188	28	21	52	854	26.057
164	Gmm_m_LZ_13_4.jpg	Gmm	M	LZ	LZP	29.3569	-15.4151	1025	-0.00493698	0.00155757	-0.00486365	0.0033967	0.00420856	-0.0015903	-0.00803264	0.000964316	-0.000135264	0.00391566	0.00850495	2.24e-05	-0.00541476	-0.00219101	0.00577455	-0.00220376	0.00267764	-0.00146628	0.0145021	-0.00670221	317.875	28	21	52	854	26.057
165	Gmm_m_LZ_13_5.jpg	Gmm	M	LZ	LZP	29.3569	-15.4151	1025	-0.00279224	0.000608609	0.00316409	0.000413993	0.00181384	0.000629953	-0.00735616	0.0048539	0.00420462	0.00120489	-0.00273194	0.000451227	-0.000657303	-0.000767109	0.00623178	0.000522862	-0.000781324	0.00191649	0.0080013	-0.00145725	337.538	28	21	52	854	26.057
166	Gmm_m_LZ_13_6.jpg	Gmm	M	LZ	LZP	29.3569	-15.4151	1025	-0.00510148	0.00204731	0.0010926	-0.00189186	0.00276709	-0.000960571	0.00849247	0.00279026	-0.00153402	0.00162839	0.00347176	0.00232777	-0.00271886	0.00141928	0.00739414	-0.000877627	0.0048284	-0.000908675	0.0195827	-0.00899939	317.091	28	21	52	854	26.057
167	Gmm_m_LZ_13_7.jpg	Gmm	M	LZ	LZP	29.3569	-15.4151	1025	-0.00382336	0.00325199	-0.001792	0.00347688	0.00388534	-0.00455589	-0.00454235	0.000752704	0.00274244	-0.000157177	0.00691008	0.000505502	-0.00328082	0.00591026	0.00825539	-0.00213333	-0.0153687	0.00286953	0.0108616	0.00669732	324.136	28	21	52	854	26.057
168	Gmm_m_LZ_13_8.jpg	Gmm	M	LZ	LZP	29.3569	-15.4151	1025	-0.00316731	-0.000625401	0.00288803	-0.00110661	0.00450463	-0.00140206	-0.00579559	0.0021547	0.00426923	0.00426246	0.00293154	0.000986919	-0.00875755	-0.00183181	0.00475801	0.00408366	0.00602723	0.00381575	0.00785159	-0.0053878	333.792	28	21	52	854	26.057
169	Gmm_m_LZ_13_9.jpg	Gmm	M	LZ	LZP	29.3569	-15.4151	1025	-0.00332836	0.00097148	0.00167619	-0.00325533	0.00497991	-0.00297616	-0.0104905	0.00225939	-0.00089659	4.57e-05	-0.00281343	0.00137086	-0.000297419	0.00286473	0.00122041	-0.00163608	-0.00420083	0.00670431	0.00635153	-0.000484409	331.979	28	21	52	854	26.057
170	Gmm_m_LZ_13_10.jpg	Gmm	M	LZ	LZP	29.3569	-15.4151	1025	-0.00797003	0.00209268	0.00481494	0.00164489	0.00503024	-0.00272884	-0.00832176	0.00524095	0.00608656	0.00211611	0.00697612	0.00386132	-0.00182518	-0.00115066	0.0146111	0.0024386	0.0073283	0.00465393	0.0120143	0.00162306	333.558	28	21	52	854	26.057
171	Gmm_m_LZ_13_14.jpg	Gmm	M	LZ	LZP	29.3569	-15.4151	1025	-0.00384322	0.00134597	0.0042089	0.00480632	-0.00144497	-0.0005579	0.0074884	0.00885462	0.000219688	-0.000798964	0.00635345	0.00194592	0.00102533	0.00327449	0.00561068	-0.00554844	0.00575153	0.00339162	0.0122836	0.00215155	326.168	28	21	52	854	26.057
172	Gmm_m_LZ_13_15.jpg	Gmm	M	LZ	LZP	29.3569	-15.4151	1025	-0.00529255	0.000567652	-0.00515946	0.000550198	0.000175065	-0.00210044	-0.0138354	0.00264046	0.00848289	-0.00173782	-0.00114889	0.000360647	-0.0172838	0.00283993	0.00592689	-0.00405038	0.00239365	0.00357517	0.00947847	-0.00464957	332.394	28	21	52	854	26.057
173	Gmm_m_LZ_13_11.jpg	Gmm	M	LZ	LZP	29.3569	-15.4151	1025	0.000449827	-0.00089178	-0.00354341	-0.000415851	0.00547925	0.00091323	-0.00770071	0.00116939	0.00360263	-0.00194814	0.0105539	0.00229025	0.00416749	-0.000758509	0.00547971	0.000249159	0.00670404	0.00657962	-0.000477065	0.00130291	322.822	28	21	52	854	26.057
174	Gmm_m_LZ_13_12.jpg	Gmm	M	LZ	LZP	29.3569	-15.4151	1025	-0.00304439	-0.000411144	0.00184048	-0.000149554	0.00183741	0.000365605	-0.0141427	0.00405354	0.00880409	-5.01e-05	0.0070002	-0.00127425	-0.00364988	-0.000230129	0.00222993	0.00305858	0.00956912	0.0124773	0.00517639	0.00383881	321.644	28	21	52	854	26.057
175	Gmm_m_LZ_13_13.jpg	Gmm	M	LZ	LZP	29.3569	-15.4151	1025	-0.00128386	0.000687315	-0.000461001	0.000106451	0.00504049	-0.00197681	-0.0064087	0.00206583	7.48e-05	0.00323646	0.00697661	0.00279734	-0.00188726	0.000151463	0.00959307	-1.24e-05	-0.000253252	0.00819051	0.00937488	0.00538432	320.399	28	21	52	854	26.057
176	Gmm_m_LZ_13_16.jpg	Gmm	M	LZ	LZP	29.3569	-15.4151	1025	-0.000790979	0.0020284	0.002778	-0.0017938	0.00302842	0.000545584	-0.00646534	0.00576793	-0.00523572	0.0039715	-0.000389196	0.00405348	-0.00151584	-0.00133963	0.0106766	-0.00241306	0.00991022	-0.00514541	0.00986724	-0.0084717	330.921	28	21	52	854	26.057
177	Gmm_m_LZ_13_17.jpg	Gmm	M	LZ	LZP	29.3569	-15.4151	1025	-0.00288701	0.000279458	-0.000227822	0.00153943	0.00175349	-0.00554261	-0.00149997	0.00222367	0.00351264	-0.00445678	0.00920919	0.00135269	-0.00775948	-0.00335297	0.00759683	0.00417866	0.00987777	0.0126352	-0.000808832	-0.00706264	334.495	28	21	52	854	26.057
178	Gmm_m_LZ_13_18.jpg	Gmm	M	LZ	LZP	29.3569	-15.4151	1025	-0.000237912	0.000400036	-0.00527474	0.00321195	0.000873254	-0.00171792	-0.00544319	-0.00154815	5.03e-05	0.00155165	-0.0040469	-0.00191807	-0.00796528	-0.00153374	0.00598225	0.00325805	0.00558876	-0.00311546	0.00758178	-0.00957649	338.549	28	21	52	854	26.057
179	Gmm_m_LZ_13_19.jpg	Gmm	M	LZ	LZP	29.3569	-15.4151	1025	-0.00247766	0.00215963	0.000860497	-0.001379	0.00116068	-0.00337769	-0.00188706	0.00558637	0.00112036	0.000982303	0.00328485	0.00456845	-0.000541189	0.00404179	0.00557141	-0.00254389	0.00561909	0.00760431	0.0140983	0.00456994	330.633	28	21	52	854	26.057
180	Gmm_m_LZ_13_20.jpg	Gmm	M	LZ	LZP	29.3569	-15.4151	1025	-0.00293195	0.00214037	0.0007105	-0.00102267	0.00249466	0.0039881	-0.00686847	0.00588947	0.0067868	-0.000663354	0.0139312	0.000282131	-0.00498454	0.00423755	-0.00544787	0.00340858	0.014877	0.00946759	0.00175827	-0.00451319	329.574	28	21	52	854	26.057
181	Gmm_m_LZ_13_21.jpg	Gmm	M	LZ	LZP	29.3569	-15.4151	1025	-0.00113738	0.00153607	0.00119569	-0.00363298	0.00525521	-0.000429467	0.000615128	0.000773951	-0.00228475	0.000274164	-0.00559741	0.00354045	-0.0044546	0.00191753	0.00954788	0.00073047	0.00222284	-0.000273133	0.00998465	0.00296332	344.465	28	21	52	854	26.057
182	Gmm_m_LZ_13_22.jpg	Gmm	M	LZ	LZP	29.3569	-15.4151	1025	-0.00471717	0.00130809	0.0058298	-0.00171034	-0.00225571	0.00283053	-0.000588495	-6.89e-05	0.00477118	0.000775865	-0.00252523	0.00112662	0.00112529	0.00128785	0.00254372	0.0023814	0.00339741	0.00575742	0.0122246	0.00416542	341.137	28	21	52	854	26.057
183	Gmm_m_LZ_13_23.jpg	Gmm	M	LZ	LZP	29.3569	-15.4151	1025	-0.00362402	0.00125979	-0.000558322	0.0029642	0.0047265	-0.00183026	-0.010285	0.000142414	0.0116142	-0.00152492	0.0171602	-0.0015394	-0.00591732	-0.00121364	0.00793288	-0.00224495	0.0108943	0.00284386	0.0182332	-0.00533513	325.769	28	21	52	854	26.057
184	Gmm_m_LZ_13_24.jpg	Gmm	M	LZ	LZP	29.3569	-15.4151	1025	-0.00342881	-0.000749262	0.00667391	-0.00138248	-0.00197272	-0.00124368	-0.00442623	0.00673366	0.00653181	-0.000930617	0.00164797	0.00496025	-0.00667261	0.00304608	0.00075046	-0.00245115	0.00592957	-0.00298422	0.00883759	0.00229248	328.013	28	21	52	854	26.057
185	Gmm_m_LZ_13_25.jpg	Gmm	M	LZ	LZP	29.3569	-15.4151	1025	-0.00216297	0.00180888	-0.000756609	-0.00322635	0.00959195	0.000482016	-0.00671206	0.00409986	0.00562697	-0.00293528	0.00592576	0.00478737	0.000538048	0.000769206	0.00313075	0.00304119	-0.000441569	0.00501728	0.0121939	0.00388917	324.6	28	21	52	854	26.057
186	Gmm_m_LZ_13_26.jpg	Gmm	M	LZ	LZP	29.3569	-15.4151	1025	0.00182126	0.000460373	0.000409679	-0.00382923	0.00288272	0.00317216	-0.00760379	-0.00119882	-0.00519935	0.000378726	-0.0117917	-0.00493963	-0.00408703	0.0021607	0.00340979	0.00118747	-0.0146651	0.00685004	0.0112938	-0.00330301	335.621	28	21	52	854	26.057
187	Gmm_m_LZ_13_27.jpg	Gmm	M	LZ	LZP	29.3569	-15.4151	1025	-0.000260211	0.000847267	-0.000109741	-0.00105445	0.0044152	-0.00233565	-0.00302451	0.00048518	0.00545248	0.00191702	0.000303203	-0.00141499	-0.00363677	-0.00127388	0.00614757	0.00153552	0.0184472	-0.00507286	0.010817	-0.00926367	336.299	28	21	52	854	26.057
188	Gmm_m_LZ_13_28.jpg	Gmm	M	LZ	LZP	29.3569	-15.4151	1025	-0.00378475	0.00294864	0.00572948	-0.0038558	-0.000196874	-0.000972904	-0.00145714	0.00275785	0.00134592	0.00113075	-0.000675015	0.00562116	-0.00355808	-0.00161493	0.0108915	9.69e-05	0.00249552	0.000705892	0.0108602	-0.00214029	326.525	28	21	52	854	26.057
189	Gmm_m_LZ_13_29.jpg	Gmm	M	LZ	LZP	29.3569	-15.4151	1025	-0.0017127	0.00333274	0.00400731	-0.00168243	0.00187169	-0.00333112	-0.00787187	0.00367734	-0.00136556	0.00392766	0.00268154	0.00421306	-0.00703312	-0.00327293	0.000642842	0.00939847	0.0111416	0.00536761	0.00470784	-0.00748119	327.869	28	21	52	854	26.057
190	Gmm_m_LZ_13_30.jpg	Gmm	M	LZ	LZP	29.3569	-15.4151	1025	-0.00532973	0.000728298	0.00206259	-0.00216014	-0.000286462	-0.00234242	-0.00331225	0.0048435	0.00874904	-0.00426545	0.00474674	0.00311888	-0.0129806	0.00189999	0.00749756	0.00284114	0.00957915	0.00663068	0.0144094	-0.00185229	316.924	28	21	52	854	26.057
191	Gmm_m_LZ_13_31.jpg	Gmm	M	LZ	LZP	29.3569	-15.4151	1025	-0.00454768	0.00200658	0.00506604	-0.00455186	0.00464732	-0.00140255	-0.00379123	0.00365141	0.00610064	-0.00134579	-0.00144345	0.00299134	-0.00527479	0.000174125	0.011374	-0.000371824	0.00978526	0.000473913	0.0129177	-0.000828514	324.366	28	21	52	854	26.057
192	Gmm_m_LZ_13_32.jpg	Gmm	M	LZ	LZP	29.3569	-15.4151	1025	-0.00136469	0.000613739	-0.000815087	0.000496213	0.00172335	-0.00177408	0.000281659	-0.000151655	0.000736228	0.000623923	0.00386475	0.00133919	-0.00651882	0.00183846	0.00492782	0.00107242	0.00365559	0.00173074	0.0126436	-0.00110451	337.675	28	21	52	854	26.057
193	Gmm_m_LZ_13_33.jpg	Gmm	M	LZ	LZP	29.3569	-15.4151	1025	-0.00282602	-0.000866032	0.00128616	0.00344091	-0.00130088	-0.00493265	0.00619043	0.0042174	0.0120493	-0.0036544	0.0140442	0.00823425	0.00362433	-0.00296472	0.000211793	-0.00198963	0.00515162	-0.000149627	0.00108663	-0.00915141	307.816	28	21	52	854	26.057
194	Gmm_m_LZ_13_34.jpg	Gmm	M	LZ	LZP	29.3569	-15.4151	1025	-0.00156246	0.0036696	0.00369509	0.000369991	0.00213895	-0.00356511	-0.00284414	0.00198639	-0.00104804	-0.000384155	0.00549185	0.0041807	-0.00298294	-0.00705394	0.00716743	-0.0084652	0.00135698	-0.0190212	-0.00320759	-0.0203682	314.557	28	21	52	854	26.057
195	Gmm_m_LZ_13_35.jpg	Gmm	M	LZ	LZP	29.3569	-15.4151	1025	0.000686736	0.000491235	0.00463798	-0.000333119	0.00722701	-0.00201183	-0.00528828	-0.00301887	0.00160586	0.00400071	0.0117343	-0.000195125	-0.00248808	-0.00383818	0.00708563	0.00405868	0.0176899	-0.00878148	0.0050231	-0.0182371	314.708	28	21	52	854	26.057
196	Gmm_m_LZ_13_36.jpg	Gmm	M	LZ	LZP	29.3569	-15.4151	1025	-0.00164401	0.00544502	-0.00207348	-0.0075293	-0.000646215	0.000647329	-0.011421	-0.00451391	-0.00261727	-0.00122548	-0.0171827	0.0027995	-0.00591906	0.0022083	0.0152611	-0.00627404	-0.00503369	-0.00793974	0.00583988	-0.00876538	319.177	28	21	52	854	26.057
197	Gmm_m_LZ_13_37.jpg	Gmm	M	LZ	LZP	29.3569	-15.4151	1025	-0.00111692	0.000900924	0.00526988	-0.00186149	0.00172156	-0.00128196	0.000524097	0.00317926	0.0103673	0.00164073	0.0122005	0.00174708	0.00248007	-0.000872601	0.00384754	0.00304444	0.00230097	0.000755603	-0.00285205	-0.00208722	332.08	28	21	52	854	26.057
198	Gmm_m_LZ_13_38.jpg	Gmm	M	LZ	LZP	29.3569	-15.4151	1025	-0.00302317	0.00025352	0.00131988	0.00208094	0.00365258	-0.00247902	-0.00293791	0.00295913	0.00758636	-0.00291544	0.00454413	2.43e-05	-0.00361106	0.00595907	0.00343715	-0.0020544	0.000476157	0.00330954	0.014229	-0.00262954	327.556	28	21	52	854	26.057
199	Gmm_m_LZ_13_39.jpg	Gmm	M	LZ	LZP	29.3569	-15.4151	1025	-0.00357586	0.00120899	0.00187674	-0.000567824	0.00244624	-0.000706177	-0.000238775	0.00292779	0.00320823	-0.00201429	0.000990195	0.00394638	0.00196238	0.00469615	0.00622836	3.46e-06	0.010082	0.000912302	0.007162	-0.00145161	330.939	28	21	52	854	26.057
200	Gmm_m_LZ_13_40.jpg	Gmm	M	LZ	LZP	29.3569	-15.4151	1025	-0.00425251	-0.00230883	0.00352825	0.00218383	-0.00543216	-0.00208738	-0.00409067	0.00574984	-0.0069484	-1.77e-05	-0.0045264	0.000878127	-0.00676554	0.00389361	0.00982082	-0.000883045	0.00203441	0.00673108	0.00172174	0.00477455	328.685	28	21	52	854	26.057
201	Gmm_f_LZ_13_41.jpg	Gmm	F	LZ	LZP	29.3569	-15.4151	1025	-0.00139239	-0.000765707	0.000363748	0.00144365	0.00497825	-0.00189706	-0.00284686	0.00251678	0.00367696	0.00174757	-0.00011427	-0.000829351	-0.00184929	-0.0015484	-0.00306556	0.00639194	0.0125873	-0.00258016	0.00768033	-0.0171897	364.924	28	21	52	854	26.057
202	Gmm_f_LZ_13_42.jpg	Gmm	F	LZ	LZP	29.3569	-15.4151	1025	0.00088703	0.000447095	9.77e-05	-0.0034843	-0.00121252	0.000786899	-0.000251774	-0.00637107	-0.00107591	-0.00083295	-0.000533114	-0.00288235	0.0029217	-0.00106283	-0.00194627	-0.00203691	0.00558245	-0.0029218	-0.00376431	-0.0210514	358.899	28	21	52	854	26.057
203	Gmm_f_LZ_13_43.jpg	Gmm	F	LZ	LZP	29.3569	-15.4151	1025	0.000225638	-0.0020927	-0.000239554	0.00301686	-0.00474699	-0.00232624	0.00471354	0.00769028	0.00389056	0.0022719	-0.00132608	0.00189767	0.000465859	-0.00687727	-0.0025925	0.00902523	0.00368325	0.00556548	0.000730658	-0.0115185	365.664	28	21	52	854	26.057
204	Gmm_f_LZ_13_44.jpg	Gmm	F	LZ	LZP	29.3569	-15.4151	1025	0.000953776	-0.00154731	-0.00143915	0.00218883	-0.000291243	0.0017205	-0.00754013	-0.00235367	-0.00153166	-0.00168305	5e-05	-0.00467997	-0.000690926	-0.00127047	-0.00150655	0.00430407	0.0115704	0.00530618	-0.000303383	3.83e-05	365.229	28	21	52	854	26.057
205	Gmm_f_LZ_13_45.jpg	Gmm	F	LZ	LZP	29.3569	-15.4151	1025	-0.003718	0.00150133	-0.00149026	0.001253	0.00328917	0.000984818	-0.00449049	0.0035163	0.00350197	-0.00300272	0.0115477	-0.00340419	-0.00364379	-0.00166991	-0.000630627	0.00829378	0.0053243	0.00995268	0.00767678	-0.00384673	361.047	28	21	52	854	26.057
206	Gmm_f_LZ_13_46.jpg	Gmm	F	LZ	LZP	29.3569	-15.4151	1025	0.00173281	7.57e-06	-0.00113492	0.000129415	0.00242532	-0.000907752	-0.00330159	-0.00099234	-0.000802434	-0.000600363	6.91e-05	0.000996	0.00134979	-0.00557482	0.000309744	-0.00451615	0.0023152	-0.0132831	-0.00856408	-0.0163782	365.878	28	21	52	854	26.057
207	Gmm_f_LZ_13_47.jpg	Gmm	F	LZ	LZP	29.3569	-15.4151	1025	0.00101781	-0.00126176	-0.00676087	0.00331249	0.00135414	0.00143639	-0.0110076	-0.000338723	-0.00220981	-0.00240716	-0.00629431	-0.00609498	0.00400283	-0.004967	0.00212868	0.00431897	-0.00435061	0.00525076	-0.00384048	-0.00322634	382.128	28	21	52	854	26.057
208	Gmm_f_LZ_13_48.jpg	Gmm	F	LZ	LZP	29.3569	-15.4151	1025	0.00241932	0.0015132	0.00438104	-0.0028951	-0.00231662	0.00165179	-0.0058462	0.00348162	-0.0104711	0.00240493	-0.00874859	0.000789871	0.00276264	-0.00330068	-0.000791728	-0.0018756	0.00377448	0.00433371	0.00198819	-0.00238962	364.783	28	21	52	854	26.057
209	Gmm_f_LZ_13_49.jpg	Gmm	F	LZ	LZP	29.3569	-15.4151	1025	-0.00285523	0.00227579	-0.00319786	0.00438343	8.35e-05	-0.00109085	0.00512177	0.000341951	0.00653495	-0.000492292	0.00974675	-0.00165166	-0.000423135	0.00125737	-0.0059644	-0.00435329	0.00854744	0.00533776	-0.000923604	-0.00750479	361.559	28	21	52	854	26.057
210	Gmm_f_LZ_13_50.jpg	Gmm	F	LZ	LZP	29.3569	-15.4151	1025	-0.00318923	0.000970208	-0.00102592	0.00491867	0.00235804	0.00257754	-0.000903906	0.00223204	0.0013277	-0.00152369	0.00819877	-0.0039834	0.000202948	-0.00389806	-0.00419176	-6.5e-05	0.00558729	0.00419149	0.00280511	-0.00487283	356.356	28	21	52	854	26.057
211	Gmm_f_LZ_13_51.jpg	Gmm	F	LZ	LZP	29.3569	-15.4151	1025	0.00142637	-0.000736403	-0.00654149	0.000697439	-0.00197103	0.0035557	-0.00346924	0.00190808	-0.00748913	-0.00292646	-0.012334	-0.00207435	0.00062771	0.00355679	-0.00135003	-0.00203067	-0.0102222	0.00650706	-0.00216753	-0.00139109	372.236	28	21	52	854	26.057
212	Gmm_f_LZ_13_52.jpg	Gmm	F	LZ	LZP	29.3569	-15.4151	1025	0.000575227	0.000864805	-0.000866147	0.00236737	-0.00222519	0.00118967	-0.00191075	0.00279176	-0.00533165	0.0031667	0.00809266	-0.000487562	0.000850852	0.000319912	-0.00500459	0.0035518	0.0106262	-0.000416578	0.00165662	-0.00622376	386.835	28	21	52	854	26.057
213	Gmm_f_LZ_13_53.jpg	Gmm	F	LZ	LZP	29.3569	-15.4151	1025	-0.00442639	-0.000151568	-0.00275364	-0.000700439	0.000723781	-0.00431957	-0.00456025	0.0032153	0.00433349	-0.00146252	-0.00305481	-0.00188151	-0.00494902	-0.00841619	8.58e-05	0.00720065	-0.000307924	0.0113111	-0.0077584	-0.00849802	371.204	28	21	52	854	26.057
214	Gmm_f_LZ_13_54.jpg	Gmm	F	LZ	LZP	29.3569	-15.4151	1025	-0.00118598	0.00066138	-0.00477082	0.00106173	0.0019596	0.00396636	-0.00570313	-0.000229196	-0.00310789	0.000442531	0.00109454	-0.00139565	0.00766018	-0.00476532	0.00176403	0.00370437	0.00158449	0.000265082	-0.00602452	-0.00569695	363.72	28	21	52	854	26.057
215	Gmm_f_LZ_13_55.jpg	Gmm	F	LZ	LZP	29.3569	-15.4151	1025	0.00363452	-0.000832701	0.00193998	-0.00348144	-0.00300676	-0.00167641	0.00186686	0.00333849	-0.00103107	0.00154106	-0.008026	0.000231177	0.00103577	0.000354507	0.00386287	0.00133726	0.0122888	0.00328099	0.0126778	-0.0170256	373.689	28	21	52	854	26.057
216	Gmm_f_LZ_13_56.jpg	Gmm	F	LZ	LZP	29.3569	-15.4151	1025	0.00155013	-2.12e-05	0.00141488	-0.000728551	0.00188737	0.000181179	-0.00256007	-0.00012758	-0.00754864	0.00135468	0.000303577	0.00174536	0.000374633	-0.00477881	-0.00161568	0.000368884	0.00540673	-0.00125125	0.000655024	-0.0160327	360.729	28	21	52	854	26.057
217	Gmm_f_LZ_13_57.jpg	Gmm	F	LZ	LZP	29.3569	-15.4151	1025	-0.00220829	0.00166933	0.00125029	0.00205354	0.0014925	-0.000187657	-0.00168919	0.00141851	0.00823677	-0.0039206	-0.00398312	-0.00166786	0.000605935	-0.00117295	-0.00442009	0.000922975	-0.000991498	0.00307765	-0.00592459	-0.00631194	381.586	28	21	52	854	26.057
218	Gmm_f_LZ_13_58.jpg	Gmm	F	LZ	LZP	29.3569	-15.4151	1025	-0.00248251	0.00252171	0.00177072	0.00224481	-0.00226329	0.0019693	-0.00519277	0.00127724	0.00320309	-0.0018623	-0.0028363	-0.00118384	-0.00247406	0.00252201	-0.000875036	0.00200492	0.000257262	0.0127251	0.00187583	0.00156198	364.611	28	21	52	854	26.057
219	Gmm_f_LZ_13_59.jpg	Gmm	F	LZ	LZP	29.3569	-15.4151	1025	0.000998057	0.000114275	-0.0025438	0.0017198	-0.00162746	-0.00167296	-0.00401443	-0.00336389	0.00268447	-0.00189808	-0.00261126	-0.0023525	-0.00215238	-0.00830661	-0.00245817	0.000925608	0.00559945	-0.0107282	-0.00674694	-0.0159146	378.397	28	21	52	854	26.057
220	Gmm_f_LZ_13_60.jpg	Gmm	F	LZ	LZP	29.3569	-15.4151	1025	0.00124581	-0.00174437	-0.0019188	0.00326358	0.00246751	0.000164699	-0.00489763	-0.00157065	-0.00565271	0.00208139	-0.00195487	-0.00152357	0.00214121	-0.000944812	0.00366535	0.00102446	-0.000431237	-0.00235676	-0.00546678	-0.00813739	383.751	28	21	52	854	26.057
221	Gmm_f_LZ_13_61.jpg	Gmm	F	LZ	LZP	29.3569	-15.4151	1025	-8.14e-05	0.00149909	-0.00262974	-0.000720815	-0.00474251	0.00229239	0.00261247	-0.000504343	-0.00236557	0.000614743	-0.00180245	6.45e-05	0.00130673	0.00455442	-0.00843091	-0.00725439	0.0105807	0.000140931	0.00163212	-0.0195273	385.341	28	21	52	854	26.057
222	Gmm_f_LZ_13_62.jpg	Gmm	F	LZ	LZP	29.3569	-15.4151	1025	-0.00222897	-0.00218766	0.00180399	0.000632285	0.00220908	-0.001271	-0.0107029	0.00321753	-0.00391686	-0.000705944	-0.00523544	-0.0022721	-0.0044028	0.000633036	0.000273856	0.00795124	0.00520772	0.00974485	0.00568171	-0.0116975	366.755	28	21	52	854	26.057
223	Gmm_f_LZ_13_63.jpg	Gmm	F	LZ	LZP	29.3569	-15.4151	1025	-0.0010242	0.00139652	-0.00375369	0.00373773	0.00233666	-0.00348271	-0.00330134	0.000845168	0.00500113	-0.0015733	0.000559078	0.00113433	-0.00390028	-0.00458657	-0.00654776	-0.0013445	0.00616714	-0.00888336	-0.0158601	-0.018727	393.539	28	21	52	854	26.057
224	Gmm_f_LZ_13_64.jpg	Gmm	F	LZ	LZP	29.3569	-15.4151	1025	-0.00560001	0.000580975	0.000765883	0.000602511	0.00232132	-0.00135083	-0.0041989	0.00294688	0.0124573	-0.000288299	0.00810455	0.00187149	-0.00146737	-0.00301041	-0.00114016	0.0010265	0.00504955	0.00273234	-7.45e-05	-0.0080145	379.318	28	21	52	854	26.057
225	Gmm_f_LZ_13_65.jpg	Gmm	F	LZ	LZP	29.3569	-15.4151	1025	-0.00123524	-0.00107913	4.05e-05	0.000622204	0.000303905	-0.00016251	0.00030268	-0.00540536	0.00680681	0.000426432	0.014439	-0.00515003	0.00625723	-0.00202151	-0.00309443	0.00138829	-0.000188192	0.00138086	-0.00633627	0.00289729	372.805	28	21	52	854	26.057
226	Gmm_f_LZ_13_66.jpg	Gmm	F	LZ	LZP	29.3569	-15.4151	1025	-0.00086758	0.000802165	-0.00117526	0.00194883	-0.00419125	-0.000947347	0.0019878	-0.0012254	0.00338149	-2.31e-05	0.00475958	-0.00225937	0.00151608	0.00240026	-0.00115187	0.00709164	-0.00179435	0.0121632	-0.00257788	-0.00215792	370.378	28	21	52	854	26.057
227	Gmm_f_LZ_13_67.jpg	Gmm	F	LZ	LZP	29.3569	-15.4151	1025	-0.000468378	5.72e-05	-0.0012327	0.00107952	0.0018199	-0.000167491	-0.00556206	-0.00364152	0.00369022	-0.000464814	-0.00134964	-0.00393829	0.00311261	-0.00827049	-0.00447234	0.00390508	-0.000195499	0.0111401	-0.00590567	-0.006517	374.056	28	21	52	854	26.057
228	Gmm_f_LZ_13_68.jpg	Gmm	F	LZ	LZP	29.3569	-15.4151	1025	0.00403255	-8.76e-05	-0.00325851	-0.000531819	-0.00201669	0.00144884	-0.00528159	-0.00985451	-3.33e-05	-0.007977	-0.00260053	-0.00309374	-0.00763943	-0.0119656	-0.00370334	-0.00504532	-0.00519728	-0.0266818	-0.0192666	-0.0167525	366.997	28	21	52	854	26.057
229	Gmm_f_LZ_13_69.jpg	Gmm	F	LZ	LZP	29.3569	-15.4151	1025	-0.000594178	0.00149505	0.00174583	0.00320599	-0.00395307	-0.00453998	0.00304392	-0.000342233	9.03e-05	-0.00159834	0.00119808	-0.000866698	0.0039829	-0.000625573	-0.00332734	-0.000508136	0.00936837	0.0027123	-0.00535336	-0.00960974	355.767	28	21	52	854	26.057
230	Gmm_f_LZ_13_70.jpg	Gmm	F	LZ	LZP	29.3569	-15.4151	1025	0.00253217	-0.000602096	0.00119446	0.00171384	-0.00115531	-0.000924688	-0.00281345	0.00281956	-0.00329486	4.83e-05	0.0086777	-0.000781528	0.00338849	-0.0030202	-0.000169641	0.00365423	0.00265182	0.00150741	0.000916017	-0.00348996	382.75	28	21	52	854	26.057
231	Gmm_f_LZ_13_71.jpg	Gmm	F	LZ	LZP	29.3569	-15.4151	1025	0.00379175	-0.00245156	-0.00133618	0.000518878	0.000563202	-0.00031052	-0.00463125	0.000877205	-0.00187908	-0.00233495	0.00119202	0.00016829	0.00444605	-0.000409856	-0.00324479	0.0051228	-0.000686492	0.00730273	0.00017072	-0.00261242	369.125	28	21	52	854	26.057
232	Gmm_f_LZ_13_72.jpg	Gmm	F	LZ	LZP	29.3569	-15.4151	1025	0.00533847	-0.00331416	-0.000958136	0.00553423	-0.00443376	-0.000135238	-0.00610651	0.00154995	0.000411831	-0.00105447	0.00649456	-0.00177508	0.00393397	-0.00223379	0.00442167	0.00244871	0.0098355	0.00133032	-0.00169333	-0.000817943	361.328	28	21	52	854	26.057
233	Gmm_f_LZ_13_73.jpg	Gmm	F	LZ	LZP	29.3569	-15.4151	1025	0.0021347	8.3e-05	-0.000470536	-0.00181798	-0.00372096	0.00122428	0.00413439	0.00106141	0.00331978	-0.00128504	-0.00592387	0.00117327	-0.00126941	0.000985198	-0.00671263	-0.00608401	-0.0108549	-0.011526	-0.0159131	-0.00958476	369.604	28	21	52	854	26.057
234	Gmm_f_LZ_13_74.jpg	Gmm	F	LZ	LZP	29.3569	-15.4151	1025	0.000182135	0.000549653	-0.0017519	0.00153103	-0.00465441	-0.000731714	-0.000456735	0.00104406	-0.00300376	2.61e-05	-0.0111537	-0.00140257	-0.00187727	0.000628066	-0.00738651	0.00517971	0.00411681	0.00113477	-0.00503348	-0.00120569	383.165	28	21	52	854	26.057
235	Gmm_f_LZ_13_75.jpg	Gmm	F	LZ	LZP	29.3569	-15.4151	1025	-0.00583552	0.00252419	6.4e-05	0.00253187	-1.53e-05	-0.011533	-0.000981124	-0.00256436	-0.00854383	0.0014381	-0.00438984	0.00111995	-0.00621499	-0.00401306	0.00905365	0.00834393	0.0092703	0.0106171	-0.000327241	-0.00763113	349.8	28	21	52	854	26.057
236	Gmm_f_LZ_13_76.jpg	Gmm	F	LZ	LZP	29.3569	-15.4151	1025	-0.00371707	-0.000919652	0.00274429	-0.00158601	-0.00355327	-0.00195528	0.00414807	0.00218188	0.00203337	9.81e-05	0.00126731	0.00185033	-0.00134925	-0.0016497	-0.00320013	0.00103544	0.00511658	0.00218347	0.00591603	-0.00570346	373.749	28	21	52	854	26.057
237	Gmm_f_LZ_13_77.jpg	Gmm	F	LZ	LZP	29.3569	-15.4151	1025	-2.95e-05	-0.000397693	0.00240746	0.000650118	-0.0023175	-0.00344184	-0.000969851	0.0063113	0.000477558	-0.00409621	0.00633547	0.00577505	0.00106684	0.000526633	-0.00508964	-0.00306458	0.00906381	-0.00610037	-0.00278713	-0.0137394	367.404	28	21	52	854	26.057
238	Gmm_f_LZ_13_78.jpg	Gmm	F	LZ	LZP	29.3569	-15.4151	1025	-0.00189466	0.00421368	-0.00302844	0.00289505	0.000392417	0.00185666	-0.011568	-2.83e-05	4.55e-05	-0.00357688	0.000695353	-0.002221	-0.00453008	-0.0029768	-0.00508053	-0.0030105	0.0148117	-0.0131049	-0.00581123	-0.0226755	357.122	28	21	52	854	26.057
239	Gmm_f_LZ_13_79.jpg	Gmm	F	LZ	LZP	29.3569	-15.4151	1025	-0.00342679	-0.000231421	-0.000268119	0.000828507	-0.00112141	-0.00029878	0.00129386	-0.000947804	0.000992525	0.000237676	-0.0035094	0.00220175	-0.00201278	0.00035606	-0.00920652	-0.00264444	0.0144718	-0.00228613	-0.00475501	-0.00219961	369.827	28	21	52	854	26.057
240	Gmm_f_LZ_13_80.jpg	Gmm	F	LZ	LZP	29.3569	-15.4151	1025	0.00350513	-0.00125645	-0.0040878	0.00340088	-0.00228423	-0.00220412	0.000206764	-0.00277448	0.00277297	-0.00287262	-0.00161718	-0.00307501	-0.000630077	-0.000636139	-0.00416786	-0.00306257	0.00470605	0.00429782	-0.00818998	-0.000772551	372.25	28	21	52	854	26.057
241	Gmm_m_VWAZA_10_1.jpg	Gmm	M	EB	VNP	33.3549	-11.0898	1131	-0.0011784	0.000407705	0.00683628	0.000607387	0.000391714	-0.00310479	0.00555213	-4.11e-05	0.000359368	0.000721493	0.0081313	-0.00027021	0.00716958	-0.00105483	0.00107902	-0.00432259	0.0105989	-0.00750076	0.00679954	-0.00170577	303.988	16	20.8	56	838	30.4181
242	Gmm_m_VWAZA_10_2.jpg	Gmm	M	EB	VNP	33.3549	-11.0898	1131	0.000500147	0.00248324	0.00218273	-0.00295852	0.00187862	-0.00289342	0.00316662	-0.00549612	-0.000388395	-0.00121745	-0.0086139	0.00354541	-0.00207218	-0.00273414	-0.0072711	-0.00105697	-0.00289243	-0.00499242	-0.0137001	-0.000272834	316.114	16	20.8	56	838	30.4181
243	Gmm_m_VWAZA_10_3.jpg	Gmm	M	EB	VNP	33.3549	-11.0898	1131	0.00236416	-0.00108916	0.000927073	0.00216096	-0.000565582	-0.00225836	0.0041546	0.00128388	0.0068958	0.00171545	0.00654613	0.000947418	-0.000902192	-0.00323908	0.00418368	0.00160156	0.00593655	-0.00377325	0.00691095	-0.00449257	308.04	16	20.8	56	838	30.4181
244	Gmm_m_VWAZA_10_4.jpg	Gmm	M	EB	VNP	33.3549	-11.0898	1131	0.00266247	0.000564505	-0.00468326	-0.000163602	0.00779501	-0.00298183	-0.00405025	0.000329736	0.000290633	-0.00149459	0.00182232	0.00273351	-0.00242949	0.00410281	0.00527466	-0.00720473	-0.0109056	-0.00804434	0.005912	-0.00143882	322.293	16	20.8	56	838	30.4181
245	Gmm_m_VWAZA_10_5.jpg	Gmm	M	EB	VNP	33.3549	-11.0898	1131	0.0028476	0.000636548	0.00143893	0.00147214	0.00538796	-0.00227073	-0.000636521	0.00266338	0.0017933	0.00154779	0.00471504	0.00379168	0.0060471	-0.00200309	0.00393617	-0.00172433	0.00104362	0.00569799	0.0131718	-0.00148911	313.981	16	20.8	56	838	30.4181
246	Gmm_m_VWAZA_10_6.jpg	Gmm	M	EB	VNP	33.3549	-11.0898	1131	0.00393834	-0.00445836	0.00114908	-0.000787408	-0.00504494	0.00140802	0.0142965	-0.00197539	-0.00377659	0.000764819	-0.00788422	-0.00240156	-0.00195482	0.000978722	-0.000981813	-0.00114138	-1.15e-05	-0.00184481	0.000551785	0.00184553	320.109	16	20.8	56	838	30.4181
247	Gmm_m_VWAZA_10_7.jpg	Gmm	M	EB	VNP	33.3549	-11.0898	1131	0.000924977	0.00128175	0.00634564	-0.00161648	0.00317009	0.000108058	0.00310923	-0.00236645	0.000449744	-0.000310478	0.00329893	0.00437885	-0.000229263	0.00398502	0.00483029	-0.00516215	-0.00491825	-0.0200758	-0.00293573	-8.75e-05	313.939	16	20.8	56	838	30.4181
248	Gmm_m_VWAZA_10_8.jpg	Gmm	M	EB	VNP	33.3549	-11.0898	1131	-0.00226627	-0.000844947	0.00172547	-0.0012072	0.00155002	0.00021642	0.00307749	-0.00440996	0.00295128	-0.00106252	-0.000705317	-0.000977285	-0.0054561	0.00344156	0.00383085	-0.00177996	0.00495435	-0.00264619	0.0107659	0.000556799	324.747	16	20.8	56	838	30.4181
249	Gmm_m_VWAZA_10_9.jpg	Gmm	M	EB	VNP	33.3549	-11.0898	1131	-0.00204227	-0.00131742	-0.00026713	-0.00287651	-0.00647334	-0.00237137	0.0104405	0.00260006	0.00444859	0.00159523	0.00584607	0.00351216	-0.00297942	0.00167945	0.00488259	-0.00646813	0.00709108	0.0031084	0.0149472	-0.000934014	320.63	16	20.8	56	838	30.4181
250	Gmm_m_VWAZA_10_10.jpg	Gmm	M	EB	VNP	33.3549	-11.0898	1131	-0.00274552	0.00146714	0.00104552	0.000424832	0.00595148	-0.00170336	-0.000497184	0.00280606	0.00835551	-0.00196567	0.00518267	0.00288245	-0.0035638	0.00158126	0.00828255	0.00018198	-0.00877973	-0.00221348	0.00292409	0.00873675	322.617	16	20.8	56	838	30.4181
251	Gmm_m_VWAZA_10_11.jpg	Gmm	M	EB	VNP	33.3549	-11.0898	1131	0.00121047	7.34e-05	0.00364495	-0.00164401	0.00205501	0.000515498	0.000191498	0.00291885	-0.00228788	0.00290344	-0.0035938	0.00164865	-0.00173283	-0.00165798	0.00291551	-0.00220697	-0.00350212	-0.00127242	0.0058536	0.00458391	339.942	16	20.8	56	838	30.4181
252	Gmm_m_VWAZA_10_12.jpg	Gmm	M	EB	VNP	33.3549	-11.0898	1131	0.00159685	0.000274434	0.00142146	-0.00158342	0.000546928	0.0014723	0.00675859	0.00484543	0.00513235	0.00280547	0.00436266	0.00139836	0.00105386	-0.000385065	-0.00322543	-0.000939715	-0.00393297	0.00553309	0.00415806	0.0141886	311.491	16	20.8	56	838	30.4181
253	Gmm_m_VWAZA_10_13.jpg	Gmm	M	EB	VNP	33.3549	-11.0898	1131	-0.000168032	-0.000269857	0.00053409	0.00128396	0.00357784	0.00015365	0.00786842	0.00149114	0.00236977	-0.000816773	0.00451403	0.00382523	-0.00386626	0.00305024	-0.00241023	-0.00155829	0.00563946	-0.00158627	0.00993189	0.000219534	316.28	16	20.8	56	838	30.4181
254	Gmm_m_VWAZA_10_14.jpg	Gmm	M	EB	VNP	33.3549	-11.0898	1131	0.000806737	0.00259213	0.00146756	-0.00282236	0.00208619	0.000146632	0.00234373	0.00158829	-0.00318599	-0.000841618	-0.00255654	0.00436609	0.00507212	-0.000368104	0.00147836	-0.00659485	0.00498759	-0.0130936	-0.00390482	-0.00192003	315.225	16	20.8	56	838	30.4181
255	Gmm_m_VWAZA_10_15.jpg	Gmm	M	EB	VNP	33.3549	-11.0898	1131	-0.00146318	0.000143074	-0.00056903	-0.00201355	0.00382737	0.00260634	-0.00205902	-0.000945724	0.00606475	0.00275096	0.00424471	0.000777921	0.00143184	0.00142644	0.00036318	-0.00148231	0.00961023	0.00545149	0.00674427	0.0070389	324.342	16	20.8	56	838	30.4181
256	Gmm_m_VWAZA_10_16.jpg	Gmm	M	EB	VNP	33.3549	-11.0898	1131	-0.00260319	0.0020229	0.00606387	-0.000273279	0.00266543	0.00047174	-0.000630426	0.00072833	0.00758945	0.000351514	0.00835836	0.000332539	-0.0034198	0.00382667	0.00837989	9.12e-05	-0.0108761	-0.003046	0.00176948	-0.00108318	320.544	16	20.8	56	838	30.4181
257	Gmm_m_VWAZA_10_17.jpg	Gmm	M	EB	VNP	33.3549	-11.0898	1131	2.31e-05	0.00121556	-9.24e-05	0.00172759	0.000226433	-0.000785956	0.00506851	-0.000294861	0.00588373	0.00104387	0.0119	0.00068914	-0.000629151	0.00352311	0.00812397	0.00191146	0.0141325	-0.00214255	0.00989345	0.000739748	295.692	16	20.8	56	838	30.4181
258	Gmm_m_VWAZA_10_18.jpg	Gmm	M	EB	VNP	33.3549	-11.0898	1131	0.00147612	-0.000139289	0.00310196	-0.00137606	0.00228692	-0.00179078	0.00599579	0.00188372	-0.000492379	0.0026305	-0.00165126	0.00366808	-0.00559408	0.00104527	0.00258523	0.000791232	-0.00712457	-0.00621834	-0.00251705	0.00390513	314.276	16	20.8	56	838	30.4181
259	Gmm_m_VWAZA_10_19.jpg	Gmm	M	EB	VNP	33.3549	-11.0898	1131	0.00033846	-0.000710585	0.00309322	-0.000670938	0.00041145	-0.000825626	0.00655091	0.00223852	0.00697516	0.000449425	0.00845078	0.00323189	0.000462328	0.00444727	0.00568673	-0.003472	0.0062	0.000327978	0.0151678	0.00322567	308.897	16	20.8	56	838	30.4181
260	Gmm_m_VWAZA_10_20.jpg	Gmm	M	EB	VNP	33.3549	-11.0898	1131	-0.00117519	0.000861718	0.000487207	0.000119436	-0.00591372	-0.00310152	0.00811608	0.0014867	0.00114921	0.000612941	0.000889124	0.00342003	0.00288766	0.000681209	-0.00283185	-0.00172805	0.00117053	0.00828967	-0.00305464	0.00755559	311.479	16	20.8	56	838	30.4181
261	Gmm_m_VWAZA_10_21.jpg	Gmm	M	EB	VNP	33.3549	-11.0898	1131	0.00174077	-0.00129196	0.00358146	-0.00136192	-0.00112537	-0.000684348	0.0121647	-0.000180903	0.0122048	0.0011162	0.0031692	-0.000266875	-0.00715161	0.00182486	-0.00471946	-0.0014142	0.00609335	-0.0100531	0.000578056	0.000254818	309.909	16	20.8	56	838	30.4181
262	Gmm_m_VWAZA_10_22.jpg	Gmm	M	EB	VNP	33.3549	-11.0898	1131	-0.0014524	0.00249789	-0.00229199	-0.000471062	-0.00392601	-0.000235659	0.0103313	-0.0034451	0.00613545	0.000892666	0.0029872	-0.000126338	-0.00164139	-0.000145663	0.00213241	0.000763931	0.00982781	-0.00468611	-0.00238765	0.00450038	303.402	16	20.8	56	838	30.4181
263	Gmm_m_VWAZA_10_23.jpg	Gmm	M	EB	VNP	33.3549	-11.0898	1131	-0.00140408	-0.00174201	-0.00186114	0.00240967	-0.001637	-0.00524642	0.00523102	0.0032316	0.0100256	-0.000489625	0.000124354	0.00385329	-0.00424333	0.00168289	0.00846974	-0.00098356	-0.0117913	-0.00451893	-0.000137911	0.00415195	312.983	16	20.8	56	838	30.4181
264	Gmm_m_VWAZA_10_24.jpg	Gmm	M	EB	VNP	33.3549	-11.0898	1131	-0.00153137	0.00164773	0.0025392	-0.00127239	-0.0015274	-0.00140667	0.011016	-0.00212786	0.00512907	-0.00106127	0.000655331	0.000475326	-0.000204663	0.00225001	-0.00452059	-0.00257381	0.00492241	-0.00253346	-0.000590132	-0.0014381	314.423	16	20.8	56	838	30.4181
265	Gmm_m_VWAZA_10_25.jpg	Gmm	M	EB	VNP	33.3549	-11.0898	1131	0.000566194	-0.002131	0.00194349	0.000755751	-0.0025311	-0.00135326	0.00659145	0.00458784	0.0071686	-0.00222363	0.00824243	0.000845933	0.000688103	-0.00248279	-0.00181484	0.00408585	0.00406648	0.00467433	-0.00403986	-7.95e-05	313.137	16	20.8	56	838	30.4181
266	Gmm_m_VWAZA_10_26.jpg	Gmm	M	EB	VNP	33.3549	-11.0898	1131	-0.00189397	-0.000988239	0.000871231	0.0019158	3.01e-05	0.00163542	0.00641903	-0.000748111	0.00861413	-0.00110527	0.00493028	0.00177395	-0.00219	-0.0025203	0.000266386	-0.00387595	0.000860013	-0.00442852	-0.00285924	-0.00344927	319.117	16	20.8	56	838	30.4181
267	Gmm_m_VWAZA_10_27.jpg	Gmm	M	EB	VNP	33.3549	-11.0898	1131	-0.0047509	0.00229076	0.00230803	-1.49e-05	0.00310251	-0.00106265	-0.004175	0.00172836	0.00630705	-0.000615603	0.000838762	0.00433492	-0.00230531	0.00311198	0.00568139	-0.000427888	-0.0132269	-0.00128741	0.00383439	0.00817819	334.241	16	20.8	56	838	30.4181
268	Gmm_m_VWAZA_10_28.jpg	Gmm	M	EB	VNP	33.3549	-11.0898	1131	-0.00207768	-0.000366542	0.00541304	-0.00236871	-0.00136691	-0.00342576	0.00190181	0.0011622	0.00630969	0.000666484	0.00906821	0.00165662	-0.00531425	0.00123031	-0.000450975	-0.00237973	0.00691074	-0.00877907	0.00485207	-0.0119462	306.435	16	20.8	56	838	30.4181
269	Gmm_m_VWAZA_10_29.jpg	Gmm	M	EB	VNP	33.3549	-11.0898	1131	-0.00254336	0.00121696	0.00349693	0.000906073	0.00366729	-0.000397269	-0.00113805	0.0013003	-0.00322465	0.000744796	0.00625281	-0.00215444	-0.00701925	-0.000430963	0.000929235	0.00163426	-0.000525047	-0.000596278	0.00963234	-0.000562207	307.692	16	20.8	56	838	30.4181
270	Gmm_m_VWAZA_10_30.jpg	Gmm	M	EB	VNP	33.3549	-11.0898	1131	-0.00361216	0.00220904	0.00328942	0.00390485	0.00336491	0.00261492	0.00610071	-0.00151717	0.00562448	0.000591959	0.00606121	-0.00106776	-0.0047629	0.00172518	0.00410981	-0.00082489	0.00348312	-0.0131375	0.0141087	0.00114194	305.309	16	20.8	56	838	30.4181
271	Gmm_m_VWAZA_10_31.jpg	Gmm	M	EB	VNP	33.3549	-11.0898	1131	0.000584618	0.0018189	1.21e-05	-0.00212536	0.00190168	0.00151119	0.00133975	-0.00232027	0.00903992	-0.0022086	0.00236294	0.000855476	-0.00117521	0.00287084	-0.000844782	-0.00873107	-0.000852334	-0.00954418	-6.72e-05	-0.00423808	325.573	16	20.8	56	838	30.4181
272	Gmm_m_VWAZA_10_32.jpg	Gmm	M	EB	VNP	33.3549	-11.0898	1131	0.000664726	0.000763363	0.00310392	-0.00539597	-0.00169245	-0.000466619	0.00207693	0.000576765	0.00289744	0.00229273	-0.00574846	0.0047215	-0.00524526	0.000626639	0.00246114	-0.00215078	-0.00920107	-0.00377661	-0.000213552	0.00152387	317.337	16	20.8	56	838	30.4181
273	Gmm_m_VWAZA_10_33.jpg	Gmm	M	EB	VNP	33.3549	-11.0898	1131	-0.0024078	0.000283519	-0.000300887	-0.0025119	0.00215399	-0.000411237	0.00210309	-3.9e-05	0.00773235	0.00200794	-0.00701288	0.00216921	0.00294098	-0.000954573	0.00722105	-0.000709688	-0.00794701	-0.00966962	0.00626178	0.00574673	331.222	16	20.8	56	838	30.4181
274	Gmm_m_VWAZA_10_34.jpg	Gmm	M	EB	VNP	33.3549	-11.0898	1131	0.00195977	0.000211911	0.00292361	-0.000288776	-0.00340131	-0.00225916	0.00564118	0.00202777	-3.78e-05	0.00570422	-0.00126121	0.00186037	-0.00238588	0.00488743	0.000200385	-0.00183772	0.00744027	-0.00826052	0.00366765	-0.000823592	317.76	16	20.8	56	838	30.4181
275	Gmm_m_VWAZA_10_35.jpg	Gmm	M	EB	VNP	33.3549	-11.0898	1131	0.00297976	-0.00312309	0.00237954	-0.000826852	-0.000974524	-0.00191665	0.00446417	-0.00313338	0.00794536	0.00431745	0.00766214	0.000188446	0.00404552	-0.000475866	-0.000675593	-0.000455352	0.00130355	0.000720696	0.00413103	0.00804381	309.595	16	20.8	56	838	30.4181
276	Gmm_m_VWAZA_10_36.jpg	Gmm	M	EB	VNP	33.3549	-11.0898	1131	0.00343863	-0.00123098	0.00307053	0.00320934	-0.00466007	-0.00086516	0.00402686	0.000837665	-0.00390353	0.000308397	0.00997418	0.00160223	0.00629856	0.000271629	0.00127763	-0.00224225	0.00730084	0.000285512	-0.000946593	0.00271644	313.638	16	20.8	56	838	30.4181
277	Gmm_m_VWAZA_10_37.jpg	Gmm	M	EB	VNP	33.3549	-11.0898	1131	-0.00280798	0.00389497	0.00314748	0.00014438	0.00561259	-0.000407296	0.0129542	-0.000955876	0.00215181	0.00355586	0.0117474	-0.00173207	-0.0044638	-4.93e-05	-0.00487518	-0.00171072	0.00158455	-0.00311293	-0.00212494	0.00845514	303.121	16	20.8	56	838	30.4181
278	Gmm_m_VWAZA_10_38.jpg	Gmm	M	EB	VNP	33.3549	-11.0898	1131	-0.00281944	0.00214245	0.00229819	0.00114849	0.0023254	-0.00234548	-0.00130553	0.00044284	-0.000948191	-0.00237493	0.00633294	-0.000419348	0.0017629	0.000769248	-0.00210321	-0.00109441	-0.00818617	0.00160731	-0.00370432	0.00361177	320.89	16	20.8	56	838	30.4181
279	Gmm_m_VWAZA_10_39.jpg	Gmm	M	EB	VNP	33.3549	-11.0898	1131	-0.0043224	0.00108468	0.00528151	-0.00221062	0.00272958	-0.000858855	-0.000116294	0.000631755	0.00496926	-0.000523269	0.00506305	0.00578612	-0.00431246	-2.86e-05	0.00424032	-0.000301329	0.0109085	-0.00238062	0.00367492	0.00131958	324.133	16	20.8	56	838	30.4181
280	Gmm_m_VWAZA_10_40.jpg	Gmm	M	EB	VNP	33.3549	-11.0898	1131	0.000876992	0.000520876	-0.00119608	-0.000848929	0.00566901	0.0003135	-0.00364185	-0.00159721	0.00678673	-0.00110772	0.0138724	-0.00366148	-0.00337297	0.00144461	0.00233451	-0.00110857	0.00158162	-0.00847814	0.00556631	-0.00186747	317.121	16	20.8	56	838	30.4181
281	Gmm_f_VWAZA_10_41.jpg	Gmm	F	EB	VNP	33.3549	-11.0898	1131	0.00391063	-0.00304636	-0.00287358	0.000451071	0.000569753	2.38e-05	0.00201295	0.00204689	0.00247666	0.000527098	-0.00418376	-0.000595174	0.00442707	-0.00721703	-0.00163761	0.00255451	0.00464968	0.00409387	-0.00942616	-0.00837844	365.535	16	20.8	56	838	30.4181
282	Gmm_f_VWAZA_10_42.jpg	Gmm	F	EB	VNP	33.3549	-11.0898	1131	0.00231283	-0.000401419	0.000797315	-0.000446705	-0.000177833	-0.00100561	0.00322127	0.000165639	-0.00309826	-0.00138743	-0.00218895	-0.000873228	0.00446533	0.000464497	-0.00584755	0.00424931	-0.000181795	0.000236448	-0.00958212	-0.00138107	337.6	16	20.8	56	838	30.4181
283	Gmm_f_VWAZA_10_43.jpg	Gmm	F	EB	VNP	33.3549	-11.0898	1131	-0.00256537	-0.000859163	0.000518847	0.000398457	0.000847959	-7.24e-05	0.000406604	-6.94e-05	-0.00670788	-0.00264455	0.00807693	-0.00364024	0.00672666	0.000610318	-0.000923391	0.000619207	0.00193112	0.0101512	-0.00598941	0.00398559	338.807	16	20.8	56	838	30.4181
284	Gmm_f_VWAZA_10_44.jpg	Gmm	F	EB	VNP	33.3549	-11.0898	1131	-0.00108601	0.0001292	-0.000180074	0.00198754	0.002228	-0.00246789	-0.000238684	0.000716193	0.002858	0.00052556	-0.0069634	-0.00250478	0.00520637	-0.00177132	-0.0111693	-0.000566804	0.00231608	0.00239003	-0.0121574	-0.00238678	350.233	16	20.8	56	838	30.4181
285	Gmm_f_VWAZA_10_45.jpg	Gmm	F	EB	VNP	33.3549	-11.0898	1131	-0.00029929	-0.00109307	0.000982633	-0.000537894	-0.00271389	-0.00553195	0.00429877	-0.00074443	-0.00173702	-0.00309224	0.00034859	-0.0019312	0.00187948	-0.00526399	-0.0115142	0.00478117	0.0111359	0.00388245	-0.0126287	-0.00975367	353.317	16	20.8	56	838	30.4181
286	Gmm_f_VWAZA_10_46.jpg	Gmm	F	EB	VNP	33.3549	-11.0898	1131	0.00433865	-0.0014162	-0.00167913	-0.00033124	0.00507671	-0.00169266	-0.00197519	-0.000659179	-0.00183482	-0.00421621	-0.000802705	-0.000132097	0.00187759	-0.00514449	-0.00449824	-0.00920393	0.00339522	-0.00905756	-0.00438592	-0.0143943	355.901	16	20.8	56	838	30.4181
287	Gmm_f_VWAZA_10_47.jpg	Gmm	F	EB	VNP	33.3549	-11.0898	1131	0.00190435	-0.00162476	0.00509173	0.00129617	-0.00241186	-0.00129484	0.00746516	0.000660291	-0.00632706	0.000734832	0.00780892	-0.00233782	0.00700823	0.00297941	-0.000894157	0.00692066	0.00436609	0.00534981	-0.00462445	-0.000767564	331.248	16	20.8	56	838	30.4181
288	Gmm_f_VWAZA_10_48.jpg	Gmm	F	EB	VNP	33.3549	-11.0898	1131	0.000959512	-0.0021291	-0.0027292	-0.000524977	-0.00345389	0.00291608	0.00245164	0.000520188	2.96e-06	-0.00253509	0.000349039	0.00149371	-0.00230908	-0.000793244	-0.00400557	0.00425629	-0.00134966	0.00147711	-0.000678759	-0.00652239	358.954	16	20.8	56	838	30.4181
289	Gmm_f_VWAZA_10_49.jpg	Gmm	F	EB	VNP	33.3549	-11.0898	1131	0.00127795	-0.000798322	0.00056989	-0.000273269	-0.00400648	-0.00182774	-0.00200197	0.00223843	-0.00130878	0.00430584	-0.00682726	0.00236663	0.00178751	0.000998075	0.00125392	0.00113859	-0.0137983	-0.00220877	0.00297799	0.00409839	352.924	16	20.8	56	838	30.4181
290	Gmm_f_VWAZA_10_50.jpg	Gmm	F	EB	VNP	33.3549	-11.0898	1131	0.000851069	-0.000887601	-0.00193015	0.000702577	-0.0010624	0.000786723	-0.00681285	-0.00204132	-0.00242525	0.00108498	-0.00634393	-0.00700756	-0.000206025	-0.000959123	-0.00363171	0.00319955	-0.00173226	-0.000322306	-0.000451775	0.00536736	346.9	16	20.8	56	838	30.4181
291	Gmm_f_VWAZA_10_51.jpg	Gmm	F	EB	VNP	33.3549	-11.0898	1131	0.000872551	-0.00117323	-0.00172497	-0.00387105	-0.00202352	0.00304497	-0.00249866	0.00143359	0.00341269	-0.00349993	-0.00493703	-0.00144095	0.00197584	-0.0016693	-0.00365959	0.00186859	-0.00158347	0.00263343	-0.00662375	-0.00689709	344.957	16	20.8	56	838	30.4181
292	Gmm_f_VWAZA_10_52.jpg	Gmm	F	EB	VNP	33.3549	-11.0898	1131	0.00329143	-0.0025559	0.000503184	-0.00238038	0.00416603	-0.00120179	-0.00810025	0.000717237	-0.00814809	0.00377598	-0.0102164	0.00124656	0.00475726	0.00125218	0.0065679	-0.0046738	-0.00354481	-0.00783934	0.00162021	-0.00858268	343.091	16	20.8	56	838	30.4181
293	Gmm_f_VWAZA_10_53.jpg	Gmm	F	EB	VNP	33.3549	-11.0898	1131	-0.0014777	-1.58e-05	-0.000282541	-0.00116281	-0.00265599	-0.003544	0.000374861	-0.00113684	0.0035951	-0.000570292	-0.00699851	0.00264797	-0.00525512	0.00178716	-0.000292854	-0.00189153	-0.00480485	-0.00554301	-0.00780565	-0.00735328	352.437	16	20.8	56	838	30.4181
294	Gmm_f_VWAZA_10_54.jpg	Gmm	F	EB	VNP	33.3549	-11.0898	1131	0.000723953	0.000747089	-0.000238437	-0.00218978	-0.00418261	0.00188488	0.00356657	-0.00609371	-0.00382122	6.72e-05	-0.00958555	-0.00267476	0.00163159	-0.00657432	0.00173871	0.00483212	-0.00802815	-0.000327133	-0.00862639	-0.00876967	342.741	16	20.8	56	838	30.4181
295	Gmm_f_VWAZA_10_55.jpg	Gmm	F	EB	VNP	33.3549	-11.0898	1131	-0.000425999	-0.000157823	-0.00456108	0.00206564	0.00146804	-0.0016012	-0.000847875	0.00176757	-0.0031465	-0.00240893	-0.00594573	-0.00234533	-0.00230143	-0.00414639	-0.00511627	0.0012808	-0.000491125	-0.00682379	0.000263453	-0.00644167	351.593	16	20.8	56	838	30.4181
296	Gmm_f_VWAZA_10_56.jpg	Gmm	F	EB	VNP	33.3549	-11.0898	1131	0.00142073	-0.000203608	0.00364373	-0.000306296	0.00199235	-0.000404078	0.000668038	0.000672785	0.00253908	-0.000441439	-0.00330952	-0.000472351	-0.000816417	0.00061617	-0.000957403	0.00182255	0.00347165	-0.0023246	-0.00265871	0.00371901	362.424	16	20.8	56	838	30.4181
297	Gmm_f_VWAZA_10_57.jpg	Gmm	F	EB	VNP	33.3549	-11.0898	1131	-0.00103632	-1.04e-05	-0.00335788	-0.000703594	-0.00126706	0.000802937	0.00781449	-0.000425163	0.00438973	-0.00203539	-0.00126675	0.00143092	-0.0027226	-0.00129538	-0.00316128	-0.00483886	-0.00700385	-0.0110893	-0.00203739	-0.00575974	349.74	16	20.8	56	838	30.4181
298	Gmm_f_VWAZA_10_58.jpg	Gmm	F	EB	VNP	33.3549	-11.0898	1131	-0.000301048	0.000577547	0.000562353	0.000558829	-0.000350584	-0.000994642	0.00623934	-0.000719206	0.00117032	-0.00387833	0.00621263	-0.000770153	0.00583946	-0.00476293	-0.00198772	0.00689706	-0.000683224	0.00788011	-0.00123619	-0.00512574	346.71	16	20.8	56	838	30.4181
299	Gmm_f_VWAZA_10_59.jpg	Gmm	F	EB	VNP	33.3549	-11.0898	1131	0.00203101	-0.000138958	-0.00066207	-0.00398338	2.38e-05	0.00489727	-0.00129516	-0.00345405	-0.00625635	-0.00395633	-0.00898027	-0.00411783	0.00108285	-0.00121217	0.00159685	-0.00171923	-0.00149787	-0.00416198	0.00165588	0.000310326	345.929	16	20.8	56	838	30.4181
300	Gmm_f_VWAZA_10_60.jpg	Gmm	F	EB	VNP	33.3549	-11.0898	1131	0.000236759	0.000801804	0.00136236	0.00217932	-0.00112581	-0.00116037	-0.00241624	-0.00320363	0.00361592	-0.00568404	-0.00393319	0.000166177	-0.00371403	-0.00166809	-0.00212823	-0.000765046	-0.000543497	-0.00186245	-0.00535866	-0.00231736	366.616	16	20.8	56	838	30.4181
301	Gmm_f_VWAZA_10_61.jpg	Gmm	F	EB	VNP	33.3549	-11.0898	1131	0.00136556	1.43e-05	0.00177706	-3.59e-05	0.00668305	0.000109789	-0.00477027	0.00163388	9.95e-05	0.000310516	0.00838293	0.000622976	0.00476198	-0.00366291	0.000257148	0.00103718	0.00363092	-0.000481399	-0.00294743	5.15e-05	335.507	16	20.8	56	838	30.4181
302	Gmm_f_VWAZA_10_62.jpg	Gmm	F	EB	VNP	33.3549	-11.0898	1131	0.000310828	0.0008375	-0.00368238	0.000254558	0.00465925	0.000908791	-0.00136308	-0.00327485	0.00712842	-0.00243233	0.00245358	0.00250711	-0.00159351	-0.00173536	-0.00331609	-0.00681513	0.00989059	-0.00309249	0.00082729	-0.0161449	344.675	16	20.8	56	838	30.4181
303	Gmm_f_VWAZA_10_63.jpg	Gmm	F	EB	VNP	33.3549	-11.0898	1131	0.00165963	-0.00067764	0.000573635	0.000371896	0.000789686	-0.00124656	0.00556487	-0.00325327	-0.00741464	0.0052549	0.00207579	-0.00182201	0.00515969	-0.00262343	-0.000600972	-0.0033329	0.0154663	-0.00110225	0.00397282	-0.0133216	343.104	16	20.8	56	838	30.4181
304	Gmm_f_VWAZA_10_64.jpg	Gmm	F	EB	VNP	33.3549	-11.0898	1131	0.00111737	-0.00195678	-1.98e-05	0.000387956	-0.00690884	0.00124976	-0.00272442	-0.00446879	0.00213304	-0.000918599	-0.00729275	-0.00188697	-0.00261904	-0.00650532	0.00505745	0.000776653	-0.00394938	-0.00219796	0.00050489	-0.00379184	361.177	16	20.8	56	838	30.4181
305	Gmm_f_VWAZA_10_65.jpg	Gmm	F	EB	VNP	33.3549	-11.0898	1131	-0.00102568	0.000416396	0.000403529	-0.000502645	-0.000224126	-0.00169301	0.00595734	0.00101985	-0.00192455	0.00159852	0.00387224	-0.00235189	-0.00149277	-0.00244942	0.000129969	0.0034692	0.00120271	-0.00524296	-0.00422168	-0.00930405	354.358	16	20.8	56	838	30.4181
306	Gmm_f_VWAZA_10_66.jpg	Gmm	F	EB	VNP	33.3549	-11.0898	1131	0.00260994	0.000525715	-0.00459006	0.000926277	0.00281283	-0.000451023	-0.00106192	-0.000810944	-0.00379975	-0.000393003	-0.00874753	-0.00311051	0.00142139	-0.00419649	-0.00306976	0.00129469	-0.00371743	0.00222876	-0.00523305	-0.0115412	345.606	16	20.8	56	838	30.4181
307	Gmm_f_VWAZA_10_67.jpg	Gmm	F	EB	VNP	33.3549	-11.0898	1131	0.00318616	-0.000733642	-0.000111575	0.00103725	-0.000486373	0.00229441	-0.00317596	-0.00457104	0.000608802	-4.83e-06	0.000358741	-0.00374286	-2.27e-05	0.00175589	-0.00324575	0.003839	-0.00652045	0.00182633	-0.00582171	-0.00344562	348.741	16	20.8	56	838	30.4181
308	Gmm_f_VWAZA_10_68.jpg	Gmm	F	EB	VNP	33.3549	-11.0898	1131	0.000399047	-0.000245654	0.00229105	0.00045939	-0.00356241	-0.00342825	0.00522192	0.000475023	-0.0101599	0.00365808	0.00349226	-0.000551505	0.000357044	-0.00104239	-0.00126596	0.0013329	-0.00183959	0.00314079	0.00438376	-0.00117854	349.906	16	20.8	56	838	30.4181
309	Gmm_f_VWAZA_10_69.jpg	Gmm	F	EB	VNP	33.3549	-11.0898	1131	0.00324174	-0.00141754	-0.00347773	0.0013268	0.00488096	0.00149955	-0.00511989	-0.00234485	-0.00798382	-0.00252294	-0.0103074	-0.00413169	0.00173156	-0.00353108	-0.00218828	0.0049212	-0.00907223	-0.00162973	-0.00620895	0.00175067	347.142	16	20.8	56	838	30.4181
310	Gmm_f_VWAZA_10_70.jpg	Gmm	F	EB	VNP	33.3549	-11.0898	1131	5.16e-05	0.000446121	0.00298257	-0.00306217	-0.00146537	0.000654313	-0.000812939	-0.000479779	-0.00391722	-0.00170105	-0.00432378	-0.00418802	-0.00361262	0.000371231	-0.00203905	0.00661259	-0.00017661	0.00492379	-0.00118392	0.00199804	332.922	16	20.8	56	838	30.4181
311	Gmm_f_VWAZA_10_71.jpg	Gmm	F	EB	VNP	33.3549	-11.0898	1131	0.00433037	0.00118386	-7.06e-05	-9.03e-05	-0.00094091	0.000132893	0.00443766	-0.00854754	-0.00812831	-0.000472678	-0.00827819	-0.00519106	0.00541786	-0.00335699	-0.00250121	-0.000640852	-0.00676103	-0.0236776	-0.0153454	-0.0136858	347.463	16	20.8	56	838	30.4181
312	Gmm_f_VWAZA_10_72.jpg	Gmm	F	EB	VNP	33.3549	-11.0898	1131	0.00142524	-0.00230983	0.00208911	0.000346466	0.0102666	-0.00101831	-0.00765598	0.00706109	-0.00616705	6.66e-05	-0.00222966	0.000805694	0.000757727	-0.0100782	0.00337443	0.013534	-0.0138234	-0.0065978	-0.00407225	-0.00835647	340.003	16	20.8	56	838	30.4181
313	Gmm_f_VWAZA_10_73.jpg	Gmm	F	EB	VNP	33.3549	-11.0898	1131	-0.00192766	0.00343831	0.000611348	-0.00189659	-0.000957361	-0.000136048	-0.00225598	-0.00141319	-0.00268648	-0.00231664	-0.00537022	0.000161142	-0.00308667	-0.000734992	-0.00637461	-0.000337922	-0.0136194	0.00184378	-0.0129036	0.00204336	362.055	16	20.8	56	838	30.4181
314	Gmm_f_VWAZA_10_74.jpg	Gmm	F	EB	VNP	33.3549	-11.0898	1131	0.00615321	-0.00194041	0.00391118	0.00022762	0.00198019	-0.000670912	0.00222448	-0.00232733	0.000165348	-0.000630277	3.7e-05	-0.00200675	0.00408622	-0.000458547	-0.00246387	0.000582034	0.00625278	0.0043536	-0.00626614	-0.010756	350.118	16	20.8	56	838	30.4181
315	Gmm_f_VWAZA_10_75.jpg	Gmm	F	EB	VNP	33.3549	-11.0898	1131	0.00314278	-0.0026454	-0.00246631	-0.00241451	-0.00229613	-0.000891769	-7.29e-05	0.0022567	-0.000401333	-0.00201799	-0.00728988	0.000502079	-0.00344667	-0.000296548	-0.00117158	0.00083163	-0.00452739	-0.00404451	0.00452529	-0.00218652	351.619	16	20.8	56	838	30.4181
316	Gmm_f_VWAZA_10_76.jpg	Gmm	F	EB	VNP	33.3549	-11.0898	1131	0.00419936	-0.00188254	-0.00171716	0.00101082	0.00134183	-0.000726228	-0.00293439	-0.000285403	-0.00711134	0.000994313	-0.00360647	0.000249687	0.00729329	-0.00371669	-7.52e-05	-0.000740788	-0.00649101	-0.00425176	-0.0084251	-0.00249445	354.269	16	20.8	56	838	30.4181
317	Gmm_f_VWAZA_10_77.jpg	Gmm	F	EB	VNP	33.3549	-11.0898	1131	0.00202973	0.000756303	0.000552656	-0.00204847	0.000285943	-0.00208936	-0.00216608	0.00236482	-0.00828247	0.00038639	-0.0016712	-0.000899022	0.000892104	-0.00129876	-0.00766701	-0.00146718	-0.00216511	-0.00232797	-0.010159	-0.00567341	353.92	16	20.8	56	838	30.4181
318	Gmm_f_VWAZA_10_78.jpg	Gmm	F	EB	VNP	33.3549	-11.0898	1131	0.002056	-0.00196433	0.00142893	-0.000369174	0.00672863	-0.000131803	-0.0048535	0.00221461	0.00335202	-0.00561143	0.00225355	0.000349118	-0.0022243	-0.00329274	0.00478865	0.00343823	-0.00241934	0.00384271	-0.00107387	-0.00607539	352.306	16	20.8	56	838	30.4181
319	Gmm_f_VWAZA_10_79.jpg	Gmm	F	EB	VNP	33.3549	-11.0898	1131	0.00427146	-0.00100742	-0.00187069	0.000709435	-0.00207448	0.0028978	0.00296766	-0.000326817	-0.00171895	0.00134148	-0.00494675	-0.00171577	-0.00333835	0.000800753	-0.00191477	-0.000563286	-0.00314941	-0.00885904	-0.00279136	-0.00380048	343.169	16	20.8	56	838	30.4181
320	Gmm_f_VWAZA_10_80.jpg	Gmm	F	EB	VNP	33.3549	-11.0898	1131	-0.00153692	-3.63e-05	-0.00227143	-0.000922494	0.00537315	0.000324848	-0.00615086	0.0011798	-0.00477778	-0.000717825	0.000727742	-0.00144268	0.00443913	-0.000479057	-0.00046956	0.00179418	-0.0127627	0.00141524	-0.00560819	-0.00217951	353.334	16	20.8	56	838	30.4181
321	Gmm_m_CMR_5_1.tif	Gmm	M	EB	CMR	32.8055	-11.2201	671	0.00640888	-0.00310828	-0.00458892	0.000399504	-0.00285857	-1.17e-05	0.00216723	0.00326418	0.00588294	-0.00168574	0.00530343	0.00265192	-0.00564026	0.00223266	0.00437999	-0.002697	0.00379228	-0.0117672	0.00591262	0.000886702	317.449	23	23.4	56	922	30.6068
322	Gmm_m_CMR_5_2.tif	Gmm	M	EB	CMR	32.8055	-11.2201	671	0.00168416	-7.98e-05	0.00216076	-0.000125689	-0.00337287	-0.00114307	0.00446349	0.00205241	-0.00198221	-0.00106662	0.00307573	0.0010689	0.00109301	0.00043426	-0.00267135	8.48e-05	-0.00741542	0.0143707	0.0031244	0.00444875	323.998	23	23.4	56	922	30.6068
323	Gmm_m_CMR_5_3.tif	Gmm	M	EB	CMR	32.8055	-11.2201	671	0.0010005	0.000762515	4.27e-05	0.000771127	-0.0027829	0.000826764	0.004392	0.00326166	-0.000770151	0.00158976	-0.00557136	0.00165219	-0.00491061	0.00504152	0.00228697	-0.0039605	0.000981757	-0.00103914	0.00259805	0.00799254	318.41	23	23.4	56	922	30.6068
324	Gmm_m_CMR_5_4.tif	Gmm	M	EB	CMR	32.8055	-11.2201	671	0.0020477	-0.000840897	-0.000571245	0.00353846	0.00268228	0.00105512	-0.00765097	0.00302896	-0.000630267	0.000857005	-0.0025605	-8.29e-05	-0.00378246	0.00159541	0.00264139	-0.00148846	0.00220244	-0.00538016	4.81e-05	0.00324817	306.729	23	23.4	56	922	30.6068
325	Gmm_m_CMR_5_5.tif	Gmm	M	EB	CMR	32.8055	-11.2201	671	-0.00158024	0.00234583	-0.00380915	0.00155891	-0.0045353	0.000461539	0.00177451	0.000960143	0.00260999	0.00183338	-0.00232041	0.000303498	-0.00371847	0.00414125	-0.00500267	-0.00575434	0.00466088	-0.0016018	0.00624158	0.00186707	319.812	23	23.4	56	922	30.6068
326	Gmm_m_CMR_5_6.tif	Gmm	M	EB	CMR	32.8055	-11.2201	671	0.00105164	-0.00150111	-0.000576428	-0.00202803	-0.00294621	-0.000880325	0.00592587	0.00232906	0.00679816	-9.1e-05	0.00243346	0.00350395	0.00194608	0.00134726	0.00179445	-0.00408075	0.00768832	0.00251362	0.00808731	0.00346599	320.229	23	23.4	56	922	30.6068
327	Gmm_m_CMR_5_7.tif	Gmm	M	EB	CMR	32.8055	-11.2201	671	0.00170256	-0.000328161	0.00126077	-0.000876769	0.000652825	-0.00106569	0.00115841	0.00227504	0.000242324	0.00156777	0.00432064	0.000199343	0.000163041	0.00459031	0.0109782	-0.00372553	0.00759518	-0.000749924	0.0144695	0.00148742	324.505	23	23.4	56	922	30.6068
328	Gmm_m_CMR_5_8.tif	Gmm	M	EB	CMR	32.8055	-11.2201	671	0.000145245	-8.03e-06	-0.00137862	0.000143634	-0.00119222	-0.00121066	0.00328276	0.00146896	0.00115411	0.000901529	-0.0038616	0.00243535	-0.00571498	0.00455021	0.00401429	-0.00753501	-0.0114119	-0.0054156	0.00868485	0.00318375	332.698	23	23.4	56	922	30.6068
329	Gmm_m_CMR_5_9.tif	Gmm	M	EB	CMR	32.8055	-11.2201	671	0.00377632	-0.00110493	-6.56e-05	0.000178331	0.000378956	-0.00255121	-0.000115241	0.00204783	0.0004636	-6.67e-05	0.00708227	0.00181299	0.00452718	-0.00252594	0.000453855	0.00203302	0.00359872	-0.00668749	0.00126082	0.0022041	313.771	23	23.4	56	922	30.6068
330	Gmm_m_CMR_5_10.tif	Gmm	M	EB	CMR	32.8055	-11.2201	671	0.00038096	4.05e-05	-0.00351669	-0.00198989	-0.00482016	-0.000762038	-0.00301001	0.00211483	-0.00526979	0.00259531	-0.00179268	0.00264448	-0.00492963	0.00187277	0.00986546	-0.00658492	-0.0122539	-0.0088337	0.00145728	0.00817927	316.629	23	23.4	56	922	30.6068
331	Gmm_m_CMR_5_11.tif	Gmm	M	EB	CMR	32.8055	-11.2201	671	-0.00227951	-0.000601871	-0.00124293	-0.000331788	-0.00320366	0.000410009	0.0047429	0.00100712	-0.000599572	-0.000700913	-3.46e-05	0.000868791	-0.000915054	0.00309794	-0.00675885	-0.00349915	0.000440435	-0.00537108	0.00471446	-0.000453307	310.007	23	23.4	56	922	30.6068
332	Gmm_m_CMR_5_12.tif	Gmm	M	EB	CMR	32.8055	-11.2201	671	-0.00336491	0.000202872	-0.00209674	0.001588	-0.000957216	-0.00143773	0.00442635	-1.28e-05	0.00315216	0.00298398	5.77e-05	-0.000591584	0.00789775	-0.0015564	0.000675675	-0.00163557	-0.0017727	-0.00519246	-0.00182861	0.00663245	318.868	23	23.4	56	922	30.6068
333	Gmm_m_CMR_5_13.tif	Gmm	M	EB	CMR	32.8055	-11.2201	671	0.00176733	-0.000810351	0.00166373	-0.000300155	0.00233631	-0.00173828	0.00168231	-0.000857084	0.00275299	-0.00273069	0.00365435	-0.00040062	-0.00130629	0.00205971	0.00258429	-0.00576735	-0.00119905	-0.0014284	0.00290542	0.00108399	310.568	23	23.4	56	922	30.6068
334	Gmm_m_CMR_5_14.tif	Gmm	M	EB	CMR	32.8055	-11.2201	671	0.00259734	-0.00153123	0.000815916	-0.00150696	-4.64e-06	4.11e-05	-0.00126923	0.00202584	-0.000128588	0.00245121	7.71e-05	0.000808294	-0.00330595	0.00620468	-0.000452576	-0.00574178	-0.00346696	-0.00125122	0.00180025	0.00394525	315.012	23	23.4	56	922	30.6068
335	Gmm_m_CMR_5_15.tif	Gmm	M	EB	CMR	32.8055	-11.2201	671	0.000214481	-0.00154825	-0.000976535	0.00200413	0.000648954	0.000136606	0.00266854	0.00253766	0.00275654	0.00460964	-0.00101064	0.00142049	-0.00544	0.00198443	0.00299784	-0.00418914	-0.00707858	-0.00672262	0.000721104	0.00388532	304.263	23	23.4	56	922	30.6068
336	Gmm_m_CMR_5_16.tif	Gmm	M	EB	CMR	32.8055	-11.2201	671	-0.00190365	0.000426567	-0.000543331	-0.0011331	9.06e-05	-0.00452461	0.00288904	0.00146247	0.0024004	5.88e-05	-0.00419713	0.000858375	-0.000585026	0.00222886	0.0030434	-0.0042886	-0.000418148	-0.000842852	0.00494079	0.00233443	332.28	23	23.4	56	922	30.6068
337	Gmm_m_CMR_5_17.tif	Gmm	M	EB	CMR	32.8055	-11.2201	671	0.000740536	0.000337969	0.00296878	-0.000664546	0.00200235	-0.000687659	0.00189346	0.00200483	-0.000670929	0.00112761	0.00446855	-0.00102637	0.00317511	0.00201855	-0.00284711	-0.00404782	-0.0208437	0.00306175	-0.00664136	0.000631057	319.537	23	23.4	56	922	30.6068
338	Gmm_m_CMR_5_18.tif	Gmm	M	EB	CMR	32.8055	-11.2201	671	0.00386693	-0.000914226	-0.00246685	0.00256446	-0.00111236	-0.00389392	0.00530317	-4.53e-05	0.0039338	0.000193184	0.00439573	0.000443072	-0.00654449	0.00720838	-0.00388907	-0.00278108	-0.00655914	0.00344986	0.00153604	0.00261824	322.173	23	23.4	56	922	30.6068
339	Gmm_m_CMR_5_19.tif	Gmm	M	EB	CMR	32.8055	-11.2201	671	-0.00172017	0.00051175	-0.00139279	0.000866998	-0.000775245	-0.00321599	-0.00328856	0.00469822	-0.00309189	-0.00118025	0.00199254	0.0028211	-0.00668428	0.00287835	0.00173271	-0.00502468	-0.0127778	-0.00641061	-0.00221451	0.00828932	317.632	23	23.4	56	922	30.6068
340	Gmm_m_CMR_5_20.tif	Gmm	M	EB	CMR	32.8055	-11.2201	671	0.00189831	-0.00178345	-0.00424009	-0.00090163	-0.00576314	0.00112527	0.00900643	0.00335193	0.00771475	0.00139394	0.00969195	-0.000531928	0.000682611	0.00263617	-0.00643704	0.000347668	0.011572	-0.000706418	-0.00457694	0.00325025	308.434	23	23.4	56	922	30.6068
341	Gmm_m_CMR_5_21.tif	Gmm	M	EB	CMR	32.8055	-11.2201	671	0.00116966	0.000318273	-0.00226959	0.000140326	-0.00277897	0.00021973	0.00801276	0.00533465	0.00489412	-0.00271811	0.000209109	0.00328614	-0.000558452	-0.000730249	0.00189018	-0.000207926	-0.0120117	0.00185118	0.00469903	0.00903668	314.7	23	23.4	56	922	30.6068
342	Gmm_m_CMR_5_22.tif	Gmm	M	EB	CMR	32.8055	-11.2201	671	-0.000671554	-0.000549264	0.0128946	0.0143254	0.0584636	0.0447926	-0.10722	-0.0747007	-0.00226742	0.00132904	0.012082	0.0142482	-0.00304819	-0.00392728	0.0211564	0.0104856	0.00835382	0.0188478	-0.0188775	-0.00722058	319.971	23	23.4	56	922	30.6068
343	Gmm_m_CMR_5_23.tif	Gmm	M	EB	CMR	32.8055	-11.2201	671	-0.000848435	0.000982994	-0.00022725	0.000742133	0.0039336	-0.00146415	0.00551787	0.00258439	0.00110928	-0.000241051	0.00187841	3.44e-05	-0.00316976	0.00611739	0.00305335	-0.000106883	-0.0118659	-0.000159206	0.01106	0.0099713	329.378	23	23.4	56	922	30.6068
344	Gmm_m_CMR_5_24.tif	Gmm	M	EB	CMR	32.8055	-11.2201	671	0.000625897	-0.00120104	-0.00310949	-0.00183632	-0.00226073	-0.000247773	0.00648153	0.00289328	0.00304437	0.00201357	0.00648065	0.00239053	-0.0026406	0.00328025	0.00416779	-0.00597636	-0.00300172	-0.00515892	0.00992574	-0.00724923	313.288	23	23.4	56	922	30.6068
345	Gmm_m_CMR_5_25.tif	Gmm	M	EB	CMR	32.8055	-11.2201	671	-0.000738301	0.000621216	-0.00441416	0.000648178	-0.00292794	-0.000390785	0.00345668	0.000611742	-0.00496827	-0.00299949	0.00934134	0.0015705	0.00164679	-0.00254102	0.00233032	-0.00708628	0.00832255	-0.00603762	0.00439954	-0.00293472	315.637	23	23.4	56	922	30.6068
346	Gmm_m_CMR_5_26.tif	Gmm	M	EB	CMR	32.8055	-11.2201	671	0.000390573	0.00144537	-0.00182931	0.00066709	-0.00274487	0.00068134	0.00813342	0.00201726	0.000550037	-0.000745748	0.000341768	0.000484479	-0.00556888	-0.00200242	-9.56e-05	0.00105567	-0.0104579	-0.00154038	0.00343754	0.000871267	312.78	23	23.4	56	922	30.6068
347	Gmm_m_CMR_5_27.tif	Gmm	M	EB	CMR	32.8055	-11.2201	671	0.00223323	-0.000797547	-0.00205235	0.000111715	-0.00435125	0.00136161	0.00350314	0.00369905	0.010206	1.3e-05	0.0037118	0.00139636	-0.00623737	0.00421773	-0.00181375	0.000194654	0.0106812	-0.00248447	0.00296776	0.00555611	314.222	23	23.4	56	922	30.6068
348	Gmm_m_CMR_5_28.tif	Gmm	M	EB	CMR	32.8055	-11.2201	671	-0.000514107	3.12e-06	0.000174721	-0.000457573	-0.000333882	0.000891006	-0.000562308	0.00215346	-0.000971071	0.00178909	-0.00272943	0.00331391	-0.00406347	0.00540509	-1.15e-05	-0.00289953	-0.0081917	-0.0035688	0.00436222	0.0128118	327.027	23	23.4	56	922	30.6068
349	Gmm_m_CMR_5_29.tif	Gmm	M	EB	CMR	32.8055	-11.2201	671	0.00323375	-0.000335253	0.00209904	-0.000652942	-0.00782126	0.000338174	0.00731778	0.00100214	0.000384972	-0.00124252	-0.00208515	0.00100212	-0.00547641	0.0040481	-0.00341258	-0.00274981	-0.00102799	-0.00439418	-0.00157627	-0.00324017	320.178	23	23.4	56	922	30.6068
350	Gmm_m_CMR_5_30.tif	Gmm	M	EB	CMR	32.8055	-11.2201	671	0.00108387	0.000331712	0.00375495	-0.000963445	-0.00372883	0.000627611	0.0071256	0.00160833	0.00249719	-0.000331588	-0.00530861	-0.00154927	-0.000539925	-0.0002262	0.00122618	0.00120138	-0.00749024	0.00283089	0.005521	0.00561006	313.315	23	23.4	56	922	30.6068
351	Gmm_m_CMR_5_31.tif	Gmm	M	EB	CMR	32.8055	-11.2201	671	-0.00143766	-0.000854241	0.00238787	-0.00318707	-0.00548029	-0.00164424	0.00877066	0.00353371	0.00206276	0.00359691	-0.00251883	0.00238053	0.00220143	0.000966587	0.00395544	-0.00307213	-0.0034849	-0.00136809	0.00699631	0.00278018	317.929	23	23.4	56	922	30.6068
352	Gmm_m_CMR_5_32.tif	Gmm	M	EB	CMR	32.8055	-11.2201	671	0.000693398	-0.0024906	-0.000420579	-7.09e-05	-0.00466645	-0.00100809	0.00216025	0.000937467	0.003677	0.00240113	0.00223963	-0.000912021	-0.0012397	0.000674473	0.00406674	-0.0016522	0.0041108	-0.00531868	0.00172173	0.00961731	311.246	23	23.4	56	922	30.6068
353	Gmm_m_CMR_5_33.tif	Gmm	M	EB	CMR	32.8055	-11.2201	671	0.00212817	0.00096693	-0.00182526	-0.000486663	-0.00126371	-0.00368847	0.00664253	-0.00218912	8.6e-05	-0.00192063	-0.000864003	0.000113972	0.00317566	0.00431499	0.00581711	0.003618	-0.00506397	0.00410658	0.00440763	0.00830358	314.802	23	23.4	56	922	30.6068
354	Gmm_m_CMR_5_34.tif	Gmm	M	EB	CMR	32.8055	-11.2201	671	0.000302359	0.000736596	-0.000479922	0.000447984	-0.00631476	0.000168805	1e-05	0.00245293	0.00402477	-0.00104244	-0.00230605	0.0017322	0.00291613	-0.0010135	-0.00403229	4.32e-05	-0.00540082	-0.00393963	-0.00458231	-0.00346572	312.546	23	23.4	56	922	30.6068
355	Gmm_m_CMR_5_35.tif	Gmm	M	EB	CMR	32.8055	-11.2201	671	0.00130848	0.000368349	-0.00540921	-0.000111528	0.00312436	-0.00410252	0.000593138	0.00139005	0.00448525	-0.00371547	0.00709541	0.000159484	0.00412501	-0.000308691	0.00562462	0.00398723	0.00368199	0.008987	0.00342355	0.00748696	309.498	23	23.4	56	922	30.6068
356	Gmm_m_CMR_5_36.tif	Gmm	M	EB	CMR	32.8055	-11.2201	671	-0.0022219	0.000754519	0.00153654	0.000790975	0.00375822	0.000404131	-0.000763841	0.00104154	0.00103997	-0.00218743	-0.00226049	0.00240697	-0.00336234	0.00217712	-0.000204885	-0.00377196	-0.00600124	0.00334458	0.0108297	0.00925444	328.798	23	23.4	56	922	30.6068
357	Gmm_m_CMR_5_37.tif	Gmm	M	EB	CMR	32.8055	-11.2201	671	0.0021302	0.000165387	-0.00278409	0.000447427	-0.00141942	0.0012186	0.00535827	0.00163408	0.000292331	0.00168918	0.00402165	1.62e-05	-0.00162528	0.00609282	0.000668422	-0.00368322	-0.00122563	-0.000637179	0.00436242	0.0113971	309.641	23	23.4	56	922	30.6068
358	Gmm_m_CMR_5_38.tif	Gmm	M	EB	CMR	32.8055	-11.2201	671	0.000706019	0.000533476	-0.00353486	0.00100489	0.00121707	-0.000895595	0.000119993	-8.13e-05	0.00748836	-0.000771951	-0.00383943	0.00100586	0.00304393	-0.000133099	0.00253008	-0.00178208	0.00465327	-0.000680523	0.00063121	0.00484955	324.956	23	23.4	56	922	30.6068
359	Gmm_m_CMR_5_39.tif	Gmm	M	EB	CMR	32.8055	-11.2201	671	0.000587487	-0.00111043	-0.00124767	0.00072106	-0.0021577	0.000934997	0.00600242	0.00575154	0.00482904	-0.000200359	0.00538716	0.00509729	-0.00727363	0.00346696	0.00232964	-0.0035662	0.000765435	0.00256164	0.00879059	-0.000864613	325.493	23	23.4	56	922	30.6068
360	Gmm_m_CMR_5_40.tif	Gmm	M	EB	CMR	32.8055	-11.2201	671	-0.00409966	0.000916921	-0.00299337	-8.18e-05	-0.00679937	-0.00126897	-0.00017693	0.00197014	-0.00103947	0.000835796	0.00394978	0.000412609	0.00190306	-0.00273319	0.00183823	-0.00103424	0.0034503	-0.00463355	-0.00624811	0.00464832	319.124	23	23.4	56	922	30.6068
361	Gmm_f_CMR_5_41.tif	Gmm	F	EB	CMR	32.8055	-11.2201	671	-0.0014631	0.00028278	-0.000890726	-0.000499145	0.00237957	-0.00116049	0.00256638	-0.00231119	-0.00818719	0.00071427	-0.000301406	-0.00129963	0.00460995	-0.0025459	-0.00186748	0.00292052	0.00596495	0.00401866	-0.0063868	0.000387542	337.978	23	23.4	56	922	30.6068
362	Gmm_f_CMR_5_42.tif	Gmm	F	EB	CMR	32.8055	-11.2201	671	0.00156334	-0.00114091	0.00273412	-0.000393798	0.00442834	-0.000398061	-4.59e-05	0.000607465	0.00518991	-0.00156064	0.00742294	0.0023866	-0.00137114	-0.00154093	-0.000909342	8.84e-05	0.00348499	-0.00360915	-0.00430113	-0.00743772	366.968	23	23.4	56	922	30.6068
363	Gmm_f_CMR_5_43.tif	Gmm	F	EB	CMR	32.8055	-11.2201	671	0.000764396	-0.000532597	0.000746944	-0.000457963	-0.00170572	-0.00128191	-9.77e-05	0.00162743	0.00079175	0.00215323	-0.00412199	0.00158809	0.0017059	-0.00580233	0.00291984	0.004056	0.00595902	-0.00581202	0.00404011	-0.00618681	344.229	23	23.4	56	922	30.6068
364	Gmm_f_CMR_5_44.tif	Gmm	F	EB	CMR	32.8055	-11.2201	671	-0.00142147	0.000253939	0.00491014	0.000305963	0.00238407	-0.00202564	-0.0106611	0.000545182	-0.00658261	-0.000761555	-0.00874364	6.87e-05	-0.00370793	-0.000532009	0.00538712	-0.00414676	-0.00483226	-0.00187957	0.000519942	0.00151259	358.966	23	23.4	56	922	30.6068
365	Gmm_f_CMR_5_45.tif	Gmm	F	EB	CMR	32.8055	-11.2201	671	-0.000278571	-0.000368291	-1.02e-06	-0.00257217	0.0032041	-0.00265079	0.00413095	0.00046189	0.0016267	-0.000788382	0.00982401	-0.00250201	0.00370257	0.000230204	0.00169185	0.00494803	0.00541974	-0.00350635	-0.00451939	-0.00144247	342.385	23	23.4	56	922	30.6068
366	Gmm_f_CMR_5_46.tif	Gmm	F	EB	CMR	32.8055	-11.2201	671	0.000290347	-0.00058469	0.00407291	-0.00273869	-0.00128446	-0.000584702	-0.0061005	0.00143154	-0.00311258	0.000426628	-0.0190239	-0.00214904	-0.00225313	-0.00164271	0.00572217	-0.0002816	-0.0144149	-0.000188159	-0.0013193	0.0023531	360.12	23	23.4	56	922	30.6068
367	Gmm_f_CMR_5_47.tif	Gmm	F	EB	CMR	32.8055	-11.2201	671	0.00162416	-0.00130898	0.000362455	-0.00178118	0.00254432	-0.00200916	0.00379354	0.000233411	0.00243737	0.000911815	0.00059876	-0.00109763	0.00485089	-0.00541954	-0.00196913	0.00733192	-0.00285983	0.00127079	-0.0113295	-0.00450484	335.773	23	23.4	56	922	30.6068
368	Gmm_f_CMR_5_48.tif	Gmm	F	EB	CMR	32.8055	-11.2201	671	8.73e-05	-0.00057453	0.00125014	-0.000182544	0.0013338	0.00102118	-0.00164631	0.00257704	-0.00534989	-0.000213152	-0.00989384	0.000733143	0.00328861	-0.000684102	-0.00232805	0.00216756	-0.00931714	-0.00195148	-0.00869406	-0.00540058	360.756	23	23.4	56	922	30.6068
369	Gmm_f_CMR_5_49.tif	Gmm	F	EB	CMR	32.8055	-11.2201	671	0.00188849	-0.000717841	0.00254543	-0.000877062	-0.00324042	-0.00127982	-0.000874226	0.00149777	-0.00234377	-0.00127237	-0.00390451	0.00156269	-0.00115263	0.000786392	-0.000211686	-0.00144138	-0.00637176	0.00103702	-0.00842135	0.0041537	373.444	23	23.4	56	922	30.6068
370	Gmm_f_CMR_5_50.tif	Gmm	F	EB	CMR	32.8055	-11.2201	671	-0.00137449	0.00257645	-0.000276226	-0.00158571	0.000265618	-0.00360443	0.00264932	0.00377936	-0.00616341	0.00277377	-0.00168396	0.0014328	-0.00226941	-0.00379936	0.000349469	0.00419775	0.00233105	-0.00349275	-0.00976317	-0.00813076	356.21	23	23.4	56	922	30.6068
371	Gmm_f_CMR_5_51.tif	Gmm	F	EB	CMR	32.8055	-11.2201	671	-0.000421104	7.51e-06	-0.000512092	-0.00207466	-0.00411328	-0.0001887	0.00588524	0.000749049	-0.00466502	0.00329206	-0.00241682	-0.00451247	1.19e-05	0.000723486	-0.00300634	0.00394817	-0.00128186	-0.00281997	-0.0071769	-0.000188846	324.912	23	23.4	56	922	30.6068
372	Gmm_f_CMR_5_52.tif	Gmm	F	EB	CMR	32.8055	-11.2201	671	-0.0017649	-6.58e-05	0.00271314	-0.00289046	-0.000146511	0.000323586	0.00231641	-0.000480327	0.00488109	-0.00411627	0.00247293	-0.00362221	0.0021839	-0.00167159	-0.00210823	0.00258779	0.00236958	-0.0020937	0.00274375	0.000878503	343.607	23	23.4	56	922	30.6068
373	Gmm_f_CMR_5_53.tif	Gmm	F	EB	CMR	32.8055	-11.2201	671	0.000179787	-0.000852916	0.0037356	0.00246701	0.00627374	-0.000146932	-0.00954003	0.00139707	0.00170809	-0.00147944	-0.00908282	-0.00115641	-0.00299345	-0.000914712	0.000814556	0.00478172	-0.00627311	0.00123033	-0.000564443	-0.00420923	337.602	23	23.4	56	922	30.6068
374	Gmm_f_CMR_5_54.tif	Gmm	F	EB	CMR	32.8055	-11.2201	671	-0.00307125	0.00202015	0.00349198	-0.0025033	-0.0007471	-0.00109685	-0.000479192	0.00141171	-0.00569876	0.000876137	0.00166773	-0.00266065	0.0012236	-0.0033354	-0.00331711	0.0056449	0.0111408	0.00533496	-0.00329693	-0.00114393	347.902	23	23.4	56	922	30.6068
375	Gmm_f_CMR_5_55.tif	Gmm	F	EB	CMR	32.8055	-11.2201	671	-0.000928754	-0.000118002	-0.00131521	-0.000776494	0.000264714	-0.00147142	-0.00651309	0.000211686	0.00160362	-0.00111533	0.00577475	-8.67e-05	-0.000111338	-0.00389069	0.00188735	-0.000539864	0.00829993	0.00455091	0.00247862	-0.00848099	360.89	23	23.4	56	922	30.6068
376	Gmm_f_CMR_5_56.tif	Gmm	F	EB	CMR	32.8055	-11.2201	671	0.00153459	-0.000956546	-0.00147645	-0.00227256	-0.000495829	-0.00360352	-0.000204494	-0.00185585	-0.00263723	-0.000460714	0.00110312	-0.0023434	0.000347297	-0.00168124	-8.54e-05	0.00407535	0.00271674	0.00240842	-0.00338243	-0.00379078	360.356	23	23.4	56	922	30.6068
377	Gmm_f_CMR_5_57.tif	Gmm	F	EB	CMR	32.8055	-11.2201	671	-0.00302241	0.00235518	-0.00337517	2.07e-05	-0.00251598	-3.43e-05	-0.00177424	0.000216634	-0.00576634	9.29e-05	-0.00494343	-0.00160101	0.0026105	-0.00175838	0.00295015	0.0038536	0.00360793	-0.00646697	-0.000633137	-0.0049619	331.632	23	23.4	56	922	30.6068
378	Gmm_f_CMR_5_58.tif	Gmm	F	EB	CMR	32.8055	-11.2201	671	-0.00368129	0.000151822	-0.0013088	0.00242788	0.00374033	-0.000508772	0.000450647	0.00174839	0.00238862	0.000144332	0.00295979	-0.00121537	0.00800043	-0.00344007	-0.00935844	0.00179771	0.00544506	0.00598245	-0.00840896	-0.00077033	349.849	23	23.4	56	922	30.6068
379	Gmm_f_CMR_5_59.tif	Gmm	F	EB	CMR	32.8055	-11.2201	671	-0.00252393	0.000666151	-0.000667463	-0.00145933	-0.00432004	-0.000633215	0.000147592	0.000703365	0.00507877	-0.00204784	0.00146938	-0.00180731	-0.00517988	0.000850222	-0.00444341	0.00252318	0.0160628	-0.000998936	0.00550776	-0.00646116	348.466	23	23.4	56	922	30.6068
380	Gmm_f_CMR_5_60.tif	Gmm	F	EB	CMR	32.8055	-11.2201	671	-0.00289925	0.000658891	-0.000860638	0.000871093	0.000450471	-0.00214637	0.000992205	8.23e-05	-0.00594195	0.00175568	-0.00770549	-0.00107364	0.0020214	-0.0054477	-0.0024645	0.00250349	-0.00312709	-0.00242596	-0.00452943	-0.0077988	350.868	23	23.4	56	922	30.6068
381	Gmm_f_CMR_5_61.tif	Gmm	F	EB	CMR	32.8055	-11.2201	671	0.000171562	0.00034297	0.00151841	0.0011971	0.00060334	-0.000835712	-0.001784	-0.00244386	0.00015839	-0.00706939	-0.00423667	-0.0044175	-0.00124205	-0.00343209	-0.00447026	0.0012471	0.00865939	-0.0038105	-0.00548781	-0.00866232	341.851	23	23.4	56	922	30.6068
382	Gmm_f_CMR_5_62.tif	Gmm	F	EB	CMR	32.8055	-11.2201	671	-0.00133056	-0.000643765	0.00244122	0.00192893	-0.0044539	0.00343028	0.00510126	0.00288071	-0.00482494	0.00292222	-0.00344919	-0.00112545	0.00565567	-0.00303505	-0.00278637	0.00365897	0.00116781	0.000292063	-0.00269849	-0.00498701	342.088	23	23.4	56	922	30.6068
383	Gmm_f_CMR_5_63.tif	Gmm	F	EB	CMR	32.8055	-11.2201	671	-0.0044285	0.000774456	0.00279321	3.78e-05	0.00407021	-0.00105789	-0.00387495	-0.00268668	-0.00803584	0.00250384	-0.00166835	-0.0023277	0.00880384	-0.00451315	-0.00173707	0.00521842	0.00908968	0.0066658	-0.00191446	-0.00449978	330.68	23	23.4	56	922	30.6068
384	Gmm_f_CMR_5_64.tif	Gmm	F	EB	CMR	32.8055	-11.2201	671	-0.00078639	0.00104081	4.54e-05	0.000387465	0.00211227	0.000366968	-0.000203749	0.00253613	-0.00547259	-0.000864572	-0.00318504	-0.00137007	0.00107048	-0.00370027	-0.00462415	0.000168168	-0.00495726	0.000656244	-0.0031623	-0.00073744	354.254	23	23.4	56	922	30.6068
385	Gmm_f_CMR_5_65.tif	Gmm	F	EB	CMR	32.8055	-11.2201	671	-0.0028004	0.000881623	-0.00141192	0.00179183	0.00546297	-0.00101483	-0.00523541	-0.00214956	-0.000838366	-0.00249732	-0.000510977	-0.00372801	0.000136257	-0.00323188	-0.00169976	0.000427015	-0.00165476	0.00136473	-0.00319328	-0.000895578	348.105	23	23.4	56	922	30.6068
386	Gmm_f_CMR_5_66.tif	Gmm	F	EB	CMR	32.8055	-11.2201	671	-0.000398632	-0.000112084	0.00364384	-0.00362181	-0.000961338	0.0026109	-0.00289041	-0.000655802	-0.00279223	-0.00111116	-0.00774525	-0.00422788	-6.69e-05	-0.00307626	0.000431649	0.00457404	-0.0072875	0.00321665	-0.00629246	0.000779192	346.034	23	23.4	56	922	30.6068
387	Gmm_f_CMR_5_67.tif	Gmm	F	EB	CMR	32.8055	-11.2201	671	0.00017864	7.44e-05	-0.00192768	0.00413801	-0.000881813	-0.000978685	-0.00414813	-0.000823913	0.00294239	-0.00286719	-0.00451552	-0.000653339	-0.00291004	-0.00223326	-0.00246114	0.00333919	-0.00625506	0.00622172	-0.00213611	-0.000685857	370.402	23	23.4	56	922	30.6068
388	Gmm_f_CMR_5_68.tif	Gmm	F	EB	CMR	32.8055	-11.2201	671	0.00259273	-4.5e-05	0.00117715	0.000961184	-0.000380567	-0.000556933	0.00455389	2.62e-05	0.00264516	-0.00124869	0.00320765	-0.00212714	0.00580353	-0.00252552	-0.0032376	0.00278723	0.00158899	0.00691854	-0.00134482	-0.00297272	347.178	23	23.4	56	922	30.6068
389	Gmm_f_CMR_5_69.tif	Gmm	F	EB	CMR	32.8055	-11.2201	671	-0.000734962	0.000625752	0.000108836	-0.00115362	-0.00412949	0.000248439	-0.00122967	-0.00024646	0.000330948	-0.00293483	0.00166411	-0.000358856	0.00219204	0.00325223	-0.00837488	0.000447206	-0.00669395	0.00933294	-0.00977157	0.0038061	372.332	23	23.4	56	922	30.6068
390	Gmm_f_CMR_5_70.tif	Gmm	F	EB	CMR	32.8055	-11.2201	671	-0.0026673	0.00267958	0.000397195	-0.00392319	0.00142521	0.000675453	0.000240117	0.000118323	-0.00662061	-0.000936361	0.0018119	-0.00312773	0.00597938	-0.0031105	0.000840765	0.00103508	0.00143817	-0.000677402	-0.00368476	-0.00384921	350.798	23	23.4	56	922	30.6068
391	Gmm_f_CMR_5_71.tif	Gmm	F	EB	CMR	32.8055	-11.2201	671	-0.000331919	0.00128301	0.00260334	-0.0036543	-0.00816399	0.00117441	0.00676951	-0.00191586	-0.00314628	-0.00024283	-0.00970895	-0.00298679	0.00224882	-0.00193029	-0.00698381	0.00382678	0.00327524	0.00298348	-0.00936346	0.000899986	363.734	23	23.4	56	922	30.6068
392	Gmm_f_CMR_5_72.tif	Gmm	F	EB	CMR	32.8055	-11.2201	671	-0.00253176	0.00120253	-0.00307265	0.00346798	0.0021974	0.00117904	-0.000706275	-0.00208033	-0.00285654	0.00134619	-6.12e-05	-1.94e-05	0.00329714	-0.000518761	-0.00474593	0.000872355	0.00186947	0.000151314	-0.00159151	0.00252718	336.234	23	23.4	56	922	30.6068
393	Gmm_f_CMR_5_73.tif	Gmm	F	EB	CMR	32.8055	-11.2201	671	0.0036639	-0.000846403	0.000254777	0.00140197	0.00184783	-0.00184513	0.00292579	-0.00338694	0.00416982	-0.000607622	0.0026741	-0.00277523	-0.00108626	-0.000127789	-0.00272665	0.00134107	0.00949021	0.00465229	0.00196488	-0.0130965	361.78	23	23.4	56	922	30.6068
394	Gmm_f_CMR_5_74.tif	Gmm	F	EB	CMR	32.8055	-11.2201	671	-0.00117127	0.00179141	0.00367105	-0.000784327	5.02e-05	0.00130448	0.000226404	-0.00147199	-4.56e-05	-0.000548891	-0.00623817	-0.00564219	0.00160474	-0.00481656	-0.00514167	0.00122226	0.000362728	0.00288059	-0.00487069	-0.00518275	355.502	23	23.4	56	922	30.6068
395	Gmm_f_CMR_5_75.tif	Gmm	F	EB	CMR	32.8055	-11.2201	671	0.00256763	-0.00247087	-0.000545813	-0.00021222	0.000896474	0.00186011	0.00193415	0.00225284	0.00411016	-0.000851385	0.0034092	-7.61e-05	0.000871836	0.00175482	-0.00759496	-0.00140522	0.0108667	0.00245787	0.00220516	-0.0114913	342.702	23	23.4	56	922	30.6068
396	Gmm_f_CMR_5_76.tif	Gmm	F	EB	CMR	32.8055	-11.2201	671	-0.000532585	0.000395056	-0.00193641	0.00144186	-0.000893666	0.00226698	-0.000275908	0.000955282	-0.003703	0.00111626	-0.00106587	-0.000755257	0.00144069	0.000830295	-0.00323515	-0.00165288	0.011757	0.000126617	-0.00317456	-0.00596995	348.644	23	23.4	56	922	30.6068
397	Gmm_f_CMR_5_77.tif	Gmm	F	EB	CMR	32.8055	-11.2201	671	0.00283546	-0.000845186	-0.00118478	9.79e-05	-0.00218615	-0.00198886	0.00263556	-0.00299334	-0.000154247	0.000765	-0.00293206	0.00171846	-0.00356734	0.00660007	0.0016677	0.000386878	0.00561431	0.00498387	0.00960153	0.00395736	331.463	23	23.4	56	922	30.6068
398	Gmm_f_CMR_5_78.tif	Gmm	F	EB	CMR	32.8055	-11.2201	671	0.00271283	-0.001127	-0.000782958	-0.00141459	-0.00102473	-0.000649016	0.000691123	0.000197359	-0.0006866	0.000458684	0.00546743	-0.00356841	0.00341221	-0.00140676	-0.00415976	0.00261939	0.00295248	0.00851199	0.00234194	-0.0111	351.776	23	23.4	56	922	30.6068
399	Gmm_f_CMR_5_79.tif	Gmm	F	EB	CMR	32.8055	-11.2201	671	-0.00279388	-0.000154345	0.00296187	-0.00325875	0.00295861	-0.000590779	-0.00317091	-0.00351695	-0.00679165	0.0012211	9.95e-06	-0.00545367	0.00608984	-0.00551777	-0.00294312	0.00113969	0.00353544	-0.00166485	-0.00355963	-0.00732626	344.146	23	23.4	56	922	30.6068
400	Gmm_f_CMR_5_80.tif	Gmm	F	EB	CMR	32.8055	-11.2201	671	-0.00171243	0.000458544	-0.00155467	0.00132973	0.00115893	-0.00256046	0.00107094	-0.00152973	-0.00565211	0.0026154	0.0018268	0.00139795	0.00130894	-0.0074547	0.00220948	0.00272545	0.00819329	-0.0026804	0.00424554	-0.00962887	347.202	23	23.4	56	922	30.6068
401	Gmc_m_KNP1_7_1.jpg	Gmc	M	KNP	KNP1	26.2072	-15.2479	1277	5.64e-05	0.0026539	0.0036586	-0.00219107	0.00554203	0.00171359	-0.000398273	-0.00317285	0.00551323	-0.0013043	0.010309	0.000259837	0.00122246	-0.000831121	-0.00588673	-0.00383656	0.00178326	0.0060665	0.00506309	0.00628232	329.192	32	20.1	56	870	30.1379
402	Gmc_m_KNP1_7_2.jpg	Gmc	M	KNP	KNP1	26.2072	-15.2479	1277	0.00105225	-0.00010624	-0.00181076	-0.00424068	0.000187158	-0.00198171	-0.00563321	0.000690643	0.0022713	-0.00373861	-0.00802114	-0.000530421	0.00565873	-0.000751264	0.00100954	0.00105673	-0.00893333	0.0103927	-0.00426415	0.0118311	329.707	32	20.1	56	870	30.1379
403	Gmc_m_KNP1_7_3.jpg	Gmc	M	KNP	KNP1	26.2072	-15.2479	1277	0.000800242	0.00113533	-0.00321948	0.00194532	-0.00223145	0.00133147	0.00393338	0.0014536	-0.000428024	0.000473276	0.00429211	0.00130743	0.000831517	-0.00156451	0.00626131	0.00294512	-0.00403705	0.00174137	-0.00281703	0.00922336	321.632	32	20.1	56	870	30.1379
404	Gmc_m_KNP1_7_4.jpg	Gmc	M	KNP	KNP1	26.2072	-15.2479	1277	0.00137877	8.88e-05	0.00666747	0.00113169	0.00144347	-0.000165853	-0.00855023	-0.0030933	-0.000270627	-0.000134497	0.0046214	0.00118834	0.00137039	-0.0013944	0.000613259	-0.00297621	0.000117063	-0.00468385	-0.0013896	0.000956872	323.372	32	20.1	56	870	30.1379
405	Gmc_m_KNP1_7_5.jpg	Gmc	M	KNP	KNP1	26.2072	-15.2479	1277	-0.00278513	0.00130369	-0.000729817	-0.00197678	0.0029485	1.49e-05	5.19e-05	-0.00183188	-0.00070123	-0.000153113	0.00792725	0.000372473	-0.000232447	0.00168074	0.00461591	0.00363286	0.00458397	0.0107848	0.00531381	0.000668422	314.575	32	20.1	56	870	30.1379
406	Gmc_m_KNP1_7_6.jpg	Gmc	M	KNP	KNP1	26.2072	-15.2479	1277	-0.000485614	0.00258794	0.00298313	0.000399608	-0.00273916	-0.00160911	0.00316971	0.00288256	0.00346899	0.000631494	0.00545626	0.00178367	0.00264155	0.00449814	0.00151611	0.00290185	-0.00889491	0.00685671	-0.00293222	0.0107461	324.61	32	20.1	56	870	30.1379
407	Gmc_m_KNP1_7_7.jpg	Gmc	M	KNP	KNP1	26.2072	-15.2479	1277	-0.000457953	0.00216561	-0.00437886	-0.000316194	0.00111661	8.45e-05	-0.00970856	0.00266376	-0.000677424	0.00184714	-0.00706691	0.00539012	-0.00576576	0.00487267	0.00837584	-0.00333391	-0.00814503	-0.0061606	-0.00224922	0.0132045	318.569	32	20.1	56	870	30.1379
408	Gmc_m_KNP1_7_8.jpg	Gmc	M	KNP	KNP1	26.2072	-15.2479	1277	-0.00533608	0.00285355	-0.00175335	0.00382122	0.00235303	-0.00185262	0.000285627	-0.00103675	-0.000381427	0.0012494	-0.000272794	0.000182394	-0.00258009	9.99e-05	0.00113635	0.000436827	0.00533294	-0.000941569	0.00690163	0.000923873	323.666	32	20.1	56	870	30.1379
409	Gmc_m_KNP1_7_9.jpg	Gmc	M	KNP	KNP1	26.2072	-15.2479	1277	0.00299485	-0.00125901	0.00205137	0.00138203	0.00259204	-0.000548571	0.0041753	0.00307494	0.00253069	0.00125268	0.00836342	-0.000301172	-0.00153398	0.000143886	0.000994861	-0.00116263	-0.0040483	-0.000320069	0.00329245	0.005453	322.213	32	20.1	56	870	30.1379
410	Gmc_m_KNP1_7_10.jpg	Gmc	M	KNP	KNP1	26.2072	-15.2479	1277	-0.00472606	0.00309188	0.00134763	-0.00203983	-0.0040041	0.000206422	0.00055838	0.00402488	0.000542279	0.000425619	-0.00245495	-0.000262476	-0.00715991	0.00850663	0.00542575	-0.000543184	-0.0067095	-0.00737253	0.0119731	0.00789747	335.154	32	20.1	56	870	30.1379
411	Gmc_m_KNP1_7_11.jpg	Gmc	M	KNP	KNP1	26.2072	-15.2479	1277	-0.001197	0.00178889	0.00256901	-0.00370889	0.000986896	0.000322997	-0.00126024	0.00200163	-0.000759435	-0.00109216	-0.00251629	0.00365559	0.00537238	0.00133877	0.0041719	0.0028332	0.00194249	0.00306304	0.000531729	0.00546686	325.565	32	20.1	56	870	30.1379
412	Gmc_m_KNP1_7_12.jpg	Gmc	M	KNP	KNP1	26.2072	-15.2479	1277	-0.00013378	-0.00213018	-0.000395328	0.000794566	-0.00109514	-0.000406903	0.000519867	-0.000512815	0.00122717	-0.00134112	0.00402342	0.000564601	-0.00709224	0.00289915	0.000944229	0.000454345	0.0093834	0.00461595	0.00942806	0.000603253	317.956	32	20.1	56	870	30.1379
413	Gmc_m_KNP1_7_13.jpg	Gmc	M	KNP	KNP1	26.2072	-15.2479	1277	-0.000614674	-0.00117256	0.00348914	0.00198341	-0.000623	0.000109871	0.00210334	0.00297069	0.0062105	0.00279085	0.0107162	0.00126656	-0.00260035	0.0036917	0.00510581	-0.00145705	0.00679954	0.00303839	0.0110281	0.00332698	317.443	32	20.1	56	870	30.1379
414	Gmc_m_KNP1_7_14.jpg	Gmc	M	KNP	KNP1	26.2072	-15.2479	1277	-0.00167877	-0.000154081	-0.00213119	0.000982954	-0.00243002	0.00116575	0.00659027	-0.00139845	0.00131113	0.00145306	0.00484851	0.00282574	-0.00281882	0.00293901	-0.00218681	0.000557236	-0.00339716	0.00284407	0.00169383	0.0068784	329.326	32	20.1	56	870	30.1379
415	Gmc_m_KNP1_7_15.jpg	Gmc	M	KNP	KNP1	26.2072	-15.2479	1277	-0.0051355	-0.00103608	0.000153532	0.000660482	-0.00158438	-0.000546507	0.00203639	0.00445332	-0.00267665	-0.00206925	-0.000101175	0.00366002	-9.8e-05	0.00127668	-0.000549314	-0.000641046	-0.0152237	0.000782059	-0.000793081	0.0071638	326.005	32	20.1	56	870	30.1379
416	Gmc_m_KNP1_7_16.jpg	Gmc	M	KNP	KNP1	26.2072	-15.2479	1277	-0.00251634	0.00144	-0.00123487	0.00229144	0.00244001	-0.00143253	-0.00139456	-0.00119738	0.00778066	-0.00469231	0.00380855	0.00529671	0.00127603	0.000437835	-1.85e-05	0.000238904	-0.00743782	0.00155989	-0.00308113	0.00802529	314.3	32	20.1	56	870	30.1379
417	Gmc_m_KNP1_7_17.jpg	Gmc	M	KNP	KNP1	26.2072	-15.2479	1277	0.00221851	0.000974034	0.0018573	-0.00167066	0.00618651	0.00315471	-0.00312938	-0.000101369	-0.00268827	0.00119635	0.00499939	0.00389219	0.00312167	-0.00590474	0.000370095	0.00103739	0.00579149	-0.000899197	0.00340089	-0.00603287	328.555	32	20.1	56	870	30.1379
418	Gmc_m_KNP1_7_18.jpg	Gmc	M	KNP	KNP1	26.2072	-15.2479	1277	-0.00305913	0.00136996	0.00119529	-0.000642094	0.00288634	-0.000297062	-0.00922523	-0.00247203	0.00385206	0.00286365	0.00689892	-0.000218213	-0.00104092	0.00411208	0.00309508	-0.000468295	0.000842293	0.00225608	-0.00332798	0.000307244	329.88	32	20.1	56	870	30.1379
419	Gmc_m_KNP1_7_19.jpg	Gmc	M	KNP	KNP1	26.2072	-15.2479	1277	0.00128881	-0.00190299	-0.00382412	0.00303393	0.000207444	0.00210333	0.00256145	-0.00298775	0.00138787	0.000238638	0.00453407	-0.00327408	0.00435098	0.00229414	-0.00261401	-0.00218761	0.00452835	-0.00663277	-0.00522447	-0.00175031	330.553	32	20.1	56	870	30.1379
420	Gmc_m_KNP1_7_20.jpg	Gmc	M	KNP	KNP1	26.2072	-15.2479	1277	-0.00532912	0.00467395	0.00248305	0.00103827	-0.00334458	-0.00273753	0.00224011	5.12e-05	0.00775453	0.00358325	0.00471626	0.00203632	-0.00334689	0.00350869	0.00352205	0.00216267	0.012426	0.0024869	0.00996962	-0.00537029	326.676	32	20.1	56	870	30.1379
421	Gmc_m_KNP1_7_21.jpg	Gmc	M	KNP	KNP1	26.2072	-15.2479	1277	-8.13e-05	0.000172016	0.00448123	-0.00259043	-0.00250487	-0.000269131	-0.00196562	-0.0034622	0.00240318	-0.0011131	0.00104758	0.00398209	-0.00258388	0.000893855	0.00302531	-0.00632014	0.00606711	-0.000383098	-0.000477342	-0.0136724	321.237	32	20.1	56	870	30.1379
422	Gmc_m_KNP1_7_22.jpg	Gmc	M	KNP	KNP1	26.2072	-15.2479	1277	0.000663375	0.000312354	0.000351356	-0.00286935	0.00301171	-0.00200018	0.00636422	0.00378906	0.00390729	-0.00168946	0.0191922	0.00352685	0.00289794	0.00206567	0.000417056	0.00315484	0.00961084	0.00116522	0.00262305	-0.0030202	308.625	32	20.1	56	870	30.1379
423	Gmc_m_KNP1_7_23.jpg	Gmc	M	KNP	KNP1	26.2072	-15.2479	1277	-0.00281493	-0.000639616	-0.00259691	0.00222874	-0.00140144	0.00228775	0.0100334	0.0025152	0.0101623	-0.0006515	0.00720474	-0.00133956	0.00421842	0.00430721	-0.0054985	-0.00101868	0.00998858	0.00326756	0.00310271	0.00690459	328.634	32	20.1	56	870	30.1379
424	Gmc_m_KNP1_7_24.jpg	Gmc	M	KNP	KNP1	26.2072	-15.2479	1277	-0.00405227	0.00284101	-0.00306011	0.00167667	-0.00166588	-0.00185097	0.00186832	0.00273629	0.0054402	0.00117538	0.00377644	0.00159368	-0.00285687	0.00538005	0.00592566	-0.000439994	0.000716146	0.000173359	0.0075744	0.00714276	315.324	32	20.1	56	870	30.1379
425	Gmc_m_KNP1_7_25.jpg	Gmc	M	KNP	KNP1	26.2072	-15.2479	1277	0.00299041	-0.00198556	0.00552277	-0.00102426	0.00088125	-0.00102641	0.000221044	0.00409557	0.00267935	0.00235451	0.00677396	0.00318863	-0.00137041	0.00172274	0.00768155	-0.00116619	0.0088745	0.00320278	0.00758582	0.00220083	325.195	32	20.1	56	870	30.1379
426	Gmc_m_KNP1_7_26.jpg	Gmc	M	KNP	KNP1	26.2072	-15.2479	1277	0.00104852	-0.000563221	-0.00369595	0.00231155	0.00199689	-0.00204108	-0.00271694	0.0017902	0.000727375	0.000563478	0.00570864	0.000458129	-0.00202153	0.00256417	-0.00404469	0.00503469	0.00398106	0.00609117	-0.00288606	0.00577433	319.153	32	20.1	56	870	30.1379
427	Gmc_m_KNP1_7_27.jpg	Gmc	M	KNP	KNP1	26.2072	-15.2479	1277	-0.000881625	0.00153055	0.00250489	-0.00152712	-0.000770372	0.000151524	-0.00471002	0.00206838	-0.00200316	0.0020225	0.000249117	0.00388505	-0.00355701	0.00423568	0.00276544	0.000558264	0.00318738	0.0034276	0.00766705	0.000194784	330.577	32	20.1	56	870	30.1379
428	Gmc_m_KNP1_7_28.jpg	Gmc	M	KNP	KNP1	26.2072	-15.2479	1277	-0.000211167	-0.00253078	-0.000520804	-0.000820568	0.00257508	0.00175148	-0.0063099	0.00153602	0.00629496	-0.00128704	0.00436807	0.00340249	-0.0022604	0.00533529	0.00688262	-0.00337744	0.00277415	-0.00123714	0.00601707	0.000862102	314.559	32	20.1	56	870	30.1379
429	Gmc_m_KNP1_7_29.jpg	Gmc	M	KNP	KNP1	26.2072	-15.2479	1277	0.00198469	0.000643623	0.00482997	-0.0040544	-0.00024634	0.00417092	0.00638986	0.000479135	0.00794937	-0.00109953	0.0101395	0.00253878	0.00857627	0.000656816	-0.00100458	-0.00125559	0.000349968	-0.00669244	0.00240614	-0.00067105	331.485	32	20.1	56	870	30.1379
430	Gmc_m_KNP1_7_30.jpg	Gmc	M	KNP	KNP1	26.2072	-15.2479	1277	-0.00365944	0.00116363	0.00142945	0.00250455	-0.0014334	0.0012302	0.00390334	0.00199699	0.00555546	-0.000755387	0.0107704	0.00240764	0.000988766	-0.000849899	-0.00189634	0.00495646	-0.00104637	0.000483704	0.00303068	0.00743743	325.614	32	20.1	56	870	30.1379
431	Gmc_m_KNP1_7_31.jpg	Gmc	M	KNP	KNP1	26.2072	-15.2479	1277	-0.0041031	-0.000809899	-0.00363598	0.00253615	0.00199369	-0.000384734	-0.00104209	-0.00263946	0.0074017	-0.00303368	0.0071045	9.98e-05	0.000636332	0.00410384	0.000315593	0.00381094	0.00537524	0.00322875	0.00172254	0.00579944	310.369	32	20.1	56	870	30.1379
432	Gmc_m_KNP1_7_32.jpg	Gmc	M	KNP	KNP1	26.2072	-15.2479	1277	-0.00308596	-0.00183207	0.00461427	-0.00109209	0.00303446	0.00191304	-0.00292904	0.00252879	0.00154764	-0.000523036	-0.00323961	0.00392321	-0.00649837	0.00850493	0.00256629	-0.006802	-0.00382872	-0.00502501	0.00653085	0.00288486	318.261	32	20.1	56	870	30.1379
433	Gmc_m_KNP1_7_33.jpg	Gmc	M	KNP	KNP1	26.2072	-15.2479	1277	-0.000650305	0.000731833	0.00361127	-0.0027141	0.000360872	-0.00445213	0.0029083	-0.000228306	-0.00155383	-0.0029654	0.000732884	0.0034017	0.00135606	0.00236223	0.00159229	0.00416528	-0.00369949	0.00330148	-0.000472772	0.00542445	316.338	32	20.1	56	870	30.1379
434	Gmc_m_KNP1_7_34.jpg	Gmc	M	KNP	KNP1	26.2072	-15.2479	1277	-0.00116458	-0.00294215	-0.000272119	0.00107684	-0.000876532	0.0014417	0.000654695	-0.00572076	0.00754112	-0.00454439	0.00523962	0.000456592	-0.00071961	-0.000291054	-0.000366042	0.000438713	-0.00435951	0.00347312	-0.00127949	0.00973567	332.964	32	20.1	56	870	30.1379
435	Gmc_m_KNP1_7_35.jpg	Gmc	M	KNP	KNP1	26.2072	-15.2479	1277	0.00100284	0.00161099	0.000780796	-0.00154589	0.00148193	0.00226986	0.000771702	-0.00242145	0.00388942	-0.00479881	0.00305101	-0.000306921	0.0020521	-0.00353306	-0.00441199	-0.000147856	0.0108414	-0.000923518	-0.0149516	-0.000908271	328.358	32	20.1	56	870	30.1379
436	Gmc_m_KNP1_7_36.jpg	Gmc	M	KNP	KNP1	26.2072	-15.2479	1277	-0.00440779	0.00152697	-0.00389249	0.00426596	0.00228838	0.00069101	-0.00408352	-0.00257374	0.00292425	-0.00270799	-0.000291347	-0.00193235	-0.00715383	0.00623949	-0.00232491	-0.00311637	-0.0148888	0.00234757	-0.00405816	0.00635865	334.77	32	20.1	56	870	30.1379
437	Gmc_m_KNP1_7_37.jpg	Gmc	M	KNP	KNP1	26.2072	-15.2479	1277	-0.000318063	-0.000858298	0.00259957	-0.0015121	0.00320341	-0.000550095	-0.00785819	-0.000277886	0.00177835	0.00356909	0.00126348	0.000165921	-0.00323212	0.000982119	-0.000661291	0.00203272	0.00179239	-0.000362667	0.00126333	0.00213284	312.191	32	20.1	56	870	30.1379
438	Gmc_m_KNP1_7_38.jpg	Gmc	M	KNP	KNP1	26.2072	-15.2479	1277	-0.00138631	0.000141514	0.00556499	-0.00309138	0.00223351	-7.33e-06	0.00110896	0.0013915	0.0144637	0.00076436	0.00522414	0.00902068	0.00576526	0.00416111	0.00189305	-0.00378534	0.0144463	-0.000748335	0.00561858	-0.002488	321.716	32	20.1	56	870	30.1379
439	Gmc_m_KNP1_7_39.jpg	Gmc	M	KNP	KNP1	26.2072	-15.2479	1277	-0.00202754	-0.000434747	0.000178655	0.00281315	-0.00626167	0.00168934	0.00585469	0.00194169	0.00115422	0.000653481	-0.000551261	-0.00168225	-0.00549316	0.0033892	0.0026612	-0.00267722	0.0106732	0.00113473	0.00804402	-0.00481743	314.306	32	20.1	56	870	30.1379
440	Gmc_m_KNP1_7_40.jpg	Gmc	M	KNP	KNP1	26.2072	-15.2479	1277	0.000307387	0.000641962	0.00297893	-0.000397687	-0.00502975	-0.00102608	0.00452897	0.00166613	-0.003155	0.00266969	0.000287246	0.00592349	-0.00479039	0.00226387	-0.00374292	-0.00570288	-0.00318456	-0.00857737	-0.00574863	0.00564479	335.906	32	20.1	56	870	30.1379
441	Gmc_f_KNP1_7_41.jpg	Gmc	F	KNP	KNP1	26.2072	-15.2479	1277	0.000229925	-0.00145458	0.000385241	-0.000417605	-0.00366411	0.00326463	0.00126273	0.00284714	-0.0125364	-0.000450813	-0.00194142	-0.000271567	0.00221444	-0.00655783	-0.00116155	0.00192055	0.00212166	0.00328326	-0.00456184	0.00637429	355.679	32	20.1	56	870	30.1379
442	Gmc_f_KNP1_7_42.jpg	Gmc	F	KNP	KNP1	26.2072	-15.2479	1277	-0.00156104	-0.00147373	-0.00154057	0.00131537	0.00573031	0.000780667	-0.00614525	-0.00178907	0.000525027	0.00015516	0.00428354	-0.00291955	-0.00108584	0.000122322	-0.00652786	1.5e-05	0.0072806	0.00348428	-0.00179296	-0.00941455	358.76	32	20.1	56	870	30.1379
443	Gmc_f_KNP1_7_43.jpg	Gmc	F	KNP	KNP1	26.2072	-15.2479	1277	0.00359919	-0.000844555	-0.005201	0.00322448	0.00170201	-0.00111465	0.000299068	-8.73e-05	-0.00396427	0.000198107	0.00311813	-0.00262617	0.0082453	-0.0096009	-0.00482718	0.00480149	-0.000875786	0.00363684	-0.0151136	-0.0110684	336.563	32	20.1	56	870	30.1379
444	Gmc_f_KNP1_7_44.jpg	Gmc	F	KNP	KNP1	26.2072	-15.2479	1277	0.00362437	-0.00205424	-0.00183561	0.000623724	0.00364703	-0.000871202	-0.00348683	-0.00283341	0.00376748	-0.000571881	0.00292718	-0.0015837	0.00287329	0.00023081	-0.00127619	0.000314911	-0.00631862	0.00279738	0.00145482	0.00720909	359.604	32	20.1	56	870	30.1379
445	Gmc_f_KNP1_7_45.jpg	Gmc	F	KNP	KNP1	26.2072	-15.2479	1277	0.000366913	0.000171365	0.000867982	-0.00218393	-0.00297253	0.000381261	-0.00107208	-0.000230913	0.00805434	-0.000399523	0.00574197	-0.00143547	-0.000333803	0.0016784	-0.00287035	0.00370127	0.0134434	0.00914825	0.00996872	-0.00315743	354.748	32	20.1	56	870	30.1379
446	Gmc_f_KNP1_7_46.jpg	Gmc	F	KNP	KNP1	26.2072	-15.2479	1277	0.00216568	-0.000812756	0.00152947	0.00335996	-0.00168221	0.000680443	0.000333372	-0.00249395	-0.00546791	0.00214216	0.00360242	-8.6e-05	0.0037254	-0.00137118	-0.00225267	0.00382206	-0.00154413	0.00921469	-0.00675079	0.00336245	370.351	32	20.1	56	870	30.1379
447	Gmc_f_KNP1_7_47.jpg	Gmc	F	KNP	KNP1	26.2072	-15.2479	1277	0.000753792	-0.00063198	-0.00251413	0.000408353	-0.00272333	6.66e-07	-0.00363407	-0.00122703	0.00632538	-0.000261562	0.000339835	0.00315082	0.000586716	0.00239485	0.0054718	0.00220162	0.0105951	0.000452653	0.00925742	-0.00951875	371.532	32	20.1	56	870	30.1379
448	Gmc_f_KNP1_7_48.jpg	Gmc	F	KNP	KNP1	26.2072	-15.2479	1277	0.00314152	-0.0015909	-0.00582285	0.00734237	-0.00273911	4.28e-05	0.00243199	-0.00188978	0.00329983	-0.000118554	0.00445722	-0.005681	0.000405329	-0.00210978	0.00028832	0.00514779	0.00115774	0.00176597	-0.00300009	-0.0039354	364.707	32	20.1	56	870	30.1379
449	Gmc_f_KNP1_7_49.jpg	Gmc	F	KNP	KNP1	26.2072	-15.2479	1277	0.00187714	-0.00159065	0.000524885	-0.00203471	0.0027381	0.00151646	-0.00351867	-0.00754299	-0.000756113	0.000338829	-0.000879058	-0.00727757	1.17e-05	-0.00499478	0.000678432	0.00575335	0.0118023	0.00631	-0.00209108	-0.0106289	346.233	32	20.1	56	870	30.1379
450	Gmc_f_KNP1_7_50.jpg	Gmc	F	KNP	KNP1	26.2072	-15.2479	1277	0.000733316	0.0014057	-0.00109716	-0.00106857	-0.000762864	0.00177174	-0.00564574	-0.0020693	0.00573041	0.00300861	-0.00419266	0.000448718	0.00569066	0.000397127	0.00170528	-0.00217952	-0.00153946	0.00435107	-0.000833959	-0.00539639	367.179	32	20.1	56	870	30.1379
451	Gmc_f_KNP1_7_51.jpg	Gmc	F	KNP	KNP1	26.2072	-15.2479	1277	0.000964206	-0.000376694	-0.000893023	1.58e-05	-0.00199827	0.00225982	-0.00123058	-0.000682617	-0.0022023	-0.00208548	-0.00863173	-0.00243084	-0.00220051	-0.000955299	-0.00428235	0.00294522	-0.00954979	0.00363553	-0.00719462	-0.00154852	384.12	32	20.1	56	870	30.1379
452	Gmc_f_KNP1_7_52.jpg	Gmc	F	KNP	KNP1	26.2072	-15.2479	1277	-0.0010655	0.000303922	0.00111482	0.00237627	-0.000973738	-0.00124361	-0.00198441	-0.000883596	-0.00522464	-0.00379788	-0.00127433	0.00175448	0.000582747	-0.00384014	0.00224016	0.00225962	-0.00911464	-0.00279506	-0.00518591	0.000976948	357.199	32	20.1	56	870	30.1379
453	Gmc_f_KNP1_7_53.jpg	Gmc	F	KNP	KNP1	26.2072	-15.2479	1277	0.000911462	0.000700082	-0.00383103	0.00266185	0.000869709	0.00104871	0.00136687	0.0015018	-0.000185345	-0.000859064	0.00487131	-0.000871291	0.00453445	-0.00667035	-0.0051018	0.0017872	-0.000780217	-0.00503564	-0.0104133	-0.00429705	353.82	32	20.1	56	870	30.1379
454	Gmc_f_KNP1_7_54.jpg	Gmc	F	KNP	KNP1	26.2072	-15.2479	1277	-0.00222307	0.00152321	0.00250604	-0.0013477	0.00396301	-0.000777775	-0.00294966	-0.00178459	0.00363131	-0.00320746	0.00393706	-0.000890459	-0.00242848	0.00359636	-0.00236555	0.00177508	-0.00103442	0.00605925	-0.00716222	0.0047975	326.343	32	20.1	56	870	30.1379
455	Gmc_f_KNP1_7_55.jpg	Gmc	F	KNP	KNP1	26.2072	-15.2479	1277	0.00208622	-0.00176345	-0.000285153	-0.00179516	0.0023826	0.00250538	0.000911602	-0.000399014	-0.0015166	-0.00105997	0.00386554	-0.00118704	0.00455104	-0.00521572	-0.00205208	0.00382542	-0.00741197	0.0058378	-0.00654925	0.0045411	357.742	32	20.1	56	870	30.1379
456	Gmc_f_KNP1_7_56.jpg	Gmc	F	KNP	KNP1	26.2072	-15.2479	1277	0.00471474	-0.00252388	0.00249683	-0.00129175	0.00226367	0.00261905	-0.00465389	-0.000131487	-0.00153505	-0.000824137	0.00414176	-0.0021184	0.00160571	-0.00313909	-0.00164861	0.00421805	-0.000600268	0.00165069	-0.00516354	-0.00226447	338.932	32	20.1	56	870	30.1379
457	Gmc_f_KNP1_7_57.jpg	Gmc	F	KNP	KNP1	26.2072	-15.2479	1277	0.000239201	-0.000195432	0.000368721	-0.000904138	-0.00660103	0.00181798	0.00280101	-0.00232617	-0.00564524	0.000584845	-0.00587709	-0.000917298	-0.00251467	0.000562837	-0.00306106	0.000402112	0.00435975	0.00503152	0.00440782	0.000703809	363.067	32	20.1	56	870	30.1379
458	Gmc_f_KNP1_7_58.jpg	Gmc	F	KNP	KNP1	26.2072	-15.2479	1277	0.000529299	-0.00083792	-0.00615358	0.00107413	0.00140965	0.000781343	0.00115153	-0.00608304	-0.00755353	-0.000653563	0.00268405	-0.00402705	-0.00214029	-0.00559607	-0.0127268	0.00143937	0.00862166	0.00159959	-0.00506061	-0.00843457	355.561	32	20.1	56	870	30.1379
459	Gmc_f_KNP1_7_59.jpg	Gmc	F	KNP	KNP1	26.2072	-15.2479	1277	0.00194572	-0.00245537	-0.00138461	0.000870289	-0.00338924	-0.000516807	-0.00400446	-0.00226702	-0.00231161	-0.00109056	-0.00265428	-0.00150422	-0.00581098	-0.00244617	-0.00457925	0.00488031	0.0102717	0.000185903	-0.00390329	-0.00358583	367.893	32	20.1	56	870	30.1379
460	Gmc_f_KNP1_7_60.jpg	Gmc	F	KNP	KNP1	26.2072	-15.2479	1277	-0.00484523	-0.00010484	0.00157454	-0.00229048	-0.00188919	-0.000217015	-0.00307569	-0.000536388	0.00297678	0.000579151	-0.00454446	-0.00120227	-0.00771197	0.000654167	-0.00473943	0.00415861	0.00784828	0.00566125	0.0047959	-0.00972104	364.447	32	20.1	56	870	30.1379
461	Gmc_f_KNP1_7_61.jpg	Gmc	F	KNP	KNP1	26.2072	-15.2479	1277	0.000728667	-0.001993	0.00201552	0.000620356	-0.00793368	-0.000343593	0.00881166	-0.00197098	0.00100643	0.000885239	-0.00299078	-1.67e-05	-0.000385916	-0.00297216	-0.000321883	0.00589923	0.00138451	0.00743156	-0.00428214	-0.00320568	368.443	32	20.1	56	870	30.1379
462	Gmc_f_KNP1_7_62.jpg	Gmc	F	KNP	KNP1	26.2072	-15.2479	1277	-0.000351588	-0.000860044	-0.00141344	0.00116107	0.00565903	-6.71e-05	-0.00645952	-0.00345837	-0.00248755	6.72e-05	0.00812998	-0.000173979	-0.00126135	0.00166511	-0.00264532	-0.00103498	0.00744406	-0.000878558	0.00725792	-0.00459925	367.059	32	20.1	56	870	30.1379
463	Gmc_f_KNP1_7_63.jpg	Gmc	F	KNP	KNP1	26.2072	-15.2479	1277	0.00051241	0.00123875	-0.000303506	0.00226721	-0.00402583	-0.000994376	0.00254476	0.00363463	-0.00301643	6.14e-05	0.00648052	-0.00164965	0.00238984	-0.000930032	0.00108916	0.00447886	0.000884048	-0.00542813	-0.0048908	0.00773443	352.099	32	20.1	56	870	30.1379
464	Gmc_f_KNP1_7_64.jpg	Gmc	F	KNP	KNP1	26.2072	-15.2479	1277	0.00512107	0.000665597	-0.00437039	-0.00303387	-0.00250446	0.00111042	-0.00625493	-0.00312602	-0.00488519	0.00211041	-0.0143105	-0.0021793	0.00127964	0.00254401	0.00437319	0.00394764	-0.00500598	0.00812169	0.000452614	0.00403653	354.099	32	20.1	56	870	30.1379
465	Gmc_f_KNP1_7_65.jpg	Gmc	F	KNP	KNP1	26.2072	-15.2479	1277	0.00223393	-0.00409498	-0.00238391	0.00153754	0.000612278	0.000689308	-0.00184303	-0.000736937	0.000120652	-6.17e-05	5.32e-05	-0.00184886	0.00218471	-0.00248426	-0.00826708	0.00199683	0.00655048	0.00296039	-0.00616798	-0.0087869	353.672	32	20.1	56	870	30.1379
466	Gmc_f_KNP1_7_66.jpg	Gmc	F	KNP	KNP1	26.2072	-15.2479	1277	0.0069948	-0.0019352	-0.000591524	0.00250903	-0.00785508	0.00155853	0.00307595	0.0035527	-0.00236476	-0.00282674	-0.00369064	-0.0068533	0.00942291	-0.00598216	-0.00503459	0.00815647	-0.00566281	0.000727559	-0.0118286	0.00690768	358.702	32	20.1	56	870	30.1379
467	Gmc_f_KNP1_7_67.jpg	Gmc	F	KNP	KNP1	26.2072	-15.2479	1277	-0.00153568	0.000146267	-0.000755112	0.00184019	-0.00265698	0.00274509	0.000606029	-0.00248174	-0.00500642	0.0013722	-0.00278665	-0.00242397	-0.00127386	-0.000282167	-0.00089743	-0.00117307	-0.00853725	0.00426939	-0.00378768	0.00114109	358.556	32	20.1	56	870	30.1379
468	Gmc_f_KNP1_7_68.jpg	Gmc	F	KNP	KNP1	26.2072	-15.2479	1277	-0.00200256	-0.000740558	0.000754503	-0.000930468	-0.0049428	-0.000669265	-0.000326067	0.00195805	-0.00320821	0.00245484	-0.00123433	-0.00210613	0.000232729	-0.00330496	0.00127101	0.00356388	9.89e-05	0.00817816	-0.000221102	-0.00901634	357.961	32	20.1	56	870	30.1379
469	Gmc_f_KNP1_7_69.jpg	Gmc	F	KNP	KNP1	26.2072	-15.2479	1277	-0.00198108	-0.000592796	-0.00105743	0.000690142	0.0012248	-0.00250267	-0.00392331	0.000121275	0.00101581	-0.00222227	-0.00173837	0.000718535	-0.00260927	9.3e-05	0.000297069	0.00520769	0.0130202	0.00209282	0.00533056	-0.0018001	362.099	32	20.1	56	870	30.1379
470	Gmc_f_KNP1_7_70.jpg	Gmc	F	KNP	KNP1	26.2072	-15.2479	1277	0.00360649	-0.00160986	0.000385734	-0.00206189	-0.00256126	-0.000406726	0.001617	-0.00218058	0.00284938	0.00332834	-0.00437551	-0.00172381	0.00680916	-0.00232778	0.00100849	-0.00348801	0.0104611	0.00162941	0.00191164	-0.01689	353.909	32	20.1	56	870	30.1379
471	Gmc_f_KNP1_7_71.jpg	Gmc	F	KNP	KNP1	26.2072	-15.2479	1277	0.00105395	-0.00182785	0.00043676	0.00128084	-0.00296632	-0.00167459	0.00631301	-0.000825846	-0.00542666	-0.000494809	-0.00197345	-0.00289708	0.00232762	-0.00468545	-0.00690947	0.00350032	-0.000831909	0.00243354	0.000247699	-0.0135897	360.45	32	20.1	56	870	30.1379
472	Gmc_f_KNP1_7_72.jpg	Gmc	F	KNP	KNP1	26.2072	-15.2479	1277	-0.00358328	0.00310128	-0.00313167	0.00156749	0.000680052	1.66e-05	-0.00762834	-0.00384801	-0.00195751	0.0022013	-0.00683193	-0.00155195	0.00529562	-0.00466639	-0.00286753	0.00258107	0.00707776	0.00500689	-0.00851174	-0.0211653	347.604	32	20.1	56	870	30.1379
473	Gmc_f_KNP1_7_73.jpg	Gmc	F	KNP	KNP1	26.2072	-15.2479	1277	0.00124346	0.000146486	-0.0021955	0.00142907	-0.00107414	0.00285682	-0.0040122	-0.00307596	-0.0047968	-0.00169199	-0.00946398	-0.0042714	-0.00323211	-0.00471316	6.4e-05	0.00405729	0.00231066	-0.000719133	-0.00349593	-0.00318143	362.692	32	20.1	56	870	30.1379
474	Gmc_f_KNP1_7_74.jpg	Gmc	F	KNP	KNP1	26.2072	-15.2479	1277	0.00172154	-0.00021278	-0.00346484	0.00510602	-0.00541224	0.000568504	0.000175273	4.01e-05	-0.00165015	-0.00219615	-0.0078186	-0.00273067	-0.000739463	0.00170053	-0.00528095	-0.00172859	0.0146181	-0.00123513	-0.00114108	0.00287281	370.615	32	20.1	56	870	30.1379
475	Gmc_f_KNP1_7_75.jpg	Gmc	F	KNP	KNP1	26.2072	-15.2479	1277	0.00183969	0.000256033	-0.00473682	0.0038602	0.000414204	0.00189349	0.00595635	0.00134789	0.00432209	-0.00324648	0.00251825	-0.00550169	0.00442509	-0.0075688	-0.00886317	0.00918901	0.0100934	0.00294289	-0.0045706	-0.00767163	344.254	32	20.1	56	870	30.1379
476	Gmc_f_KNP1_7_76.jpg	Gmc	F	KNP	KNP1	26.2072	-15.2479	1277	0.00212195	-0.00181264	-0.00138018	0.00105689	0.000854432	0.00132252	-0.0042343	-0.0028544	0.00105923	-0.00295447	0.000340377	-0.00324835	-0.00156177	-0.00634601	-0.00761563	0.00485427	0.0173112	0.00287386	-0.0123448	-0.00958086	352.66	32	20.1	56	870	30.1379
477	Gmc_f_KNP1_7_77.jpg	Gmc	F	KNP	KNP1	26.2072	-15.2479	1277	0.00460794	-0.000998262	-0.00143549	0.000673196	-0.00133115	0.00209825	0.0019512	-0.00557525	-0.00498046	-0.00100314	0.00203315	-0.00514595	-0.000788603	-0.0106816	-0.00431835	0.00300077	0.000396439	0.00809831	-0.00547823	-0.00510853	353.313	32	20.1	56	870	30.1379
478	Gmc_f_KNP1_7_78.jpg	Gmc	F	KNP	KNP1	26.2072	-15.2479	1277	0.0018797	-0.00247518	-0.000244775	0.00239757	0.00201017	-0.000245309	-0.00477642	0.000638115	-0.000545909	-0.00132584	-0.00136645	-0.00395604	0.00115727	-0.0040329	-0.00392863	0.00256398	0.00403936	0.00762405	-0.00189422	-0.00968628	358.383	32	20.1	56	870	30.1379
479	Gmc_f_KNP1_7_79.jpg	Gmc	F	KNP	KNP1	26.2072	-15.2479	1277	0.00343559	-0.00224256	-0.00276212	0.00257487	-0.00152857	0.000926624	-0.00411974	-0.00355712	-0.0055708	0.00258446	-0.00285551	-0.00422133	0.000918565	-0.00397475	-0.00424039	0.00184644	0.0045433	-0.00208107	-0.00631555	-0.00248422	364.441	32	20.1	56	870	30.1379
480	Gmc_f_KNP1_7_80.jpg	Gmc	F	KNP	KNP1	26.2072	-15.2479	1277	0.00504422	-0.000608213	-0.00257212	0.00567512	0.00400664	0.00158731	0.00121247	-0.00130969	-0.00471976	-0.00244447	0.00426614	-0.00433941	0.00550926	-0.00389327	-0.00417919	-0.00154589	-0.00174222	-0.00323068	-0.00952963	0.0031566	337.83	32	20.1	56	870	30.1379
481	Gmc_m_KNP4_13_1.jpg	Gmc	M	KNP	KNP2	26.3234	-14.0854	1143	-0.00545709	0.00208681	0.00146082	-0.000741715	-0.00424724	0.000303941	-0.000510033	0.0039383	0.00353044	-0.00215441	-5.23e-06	0.00362182	-0.00289591	0.0046489	-0.000613279	0.00129649	0.00247856	-0.000737578	0.00579401	0.0107042	334.433	34	20.6	60	971	30.292
482	Gmc_m_KNP4_13_2.jpg	Gmc	M	KNP	KNP2	26.3234	-14.0854	1143	0.000529611	-9.31e-05	-0.000215445	-0.00152309	4.74e-05	4.85e-05	-0.0100728	0.00234711	-0.00289663	0.00292657	-0.00438585	0.00524124	-0.0088282	0.00242649	0.00692554	-0.00220365	0.00619175	0.00123395	0.0109997	-0.00390168	317.383	34	20.6	60	971	30.292
483	Gmc_m_KNP4_13_3.jpg	Gmc	M	KNP	KNP2	26.3234	-14.0854	1143	0.00106654	-0.00126366	-0.00228638	-0.000944351	-0.00540164	0.00222855	0.00186812	0.00146466	0.0010892	-0.00292289	0.00545156	-0.00221096	-0.000270803	-0.00125266	0.0035179	-0.00116841	-0.000989283	0.00636204	0.00484679	-0.0023087	305.945	34	20.6	60	971	30.292
484	Gmc_m_KNP4_13_4.jpg	Gmc	M	KNP	KNP2	26.3234	-14.0854	1143	-8.09e-05	0.00110412	-0.000309381	-0.00410767	-0.00172769	-0.000509141	-0.00212185	-0.00327926	-0.00503889	0.00168756	-0.0082827	0.00131884	0.00532858	2.34e-05	0.00789122	-0.00810146	-0.00790504	-0.00139281	0.00749127	0.00229555	326.465	34	20.6	60	971	30.292
485	Gmc_m_KNP4_13_5.jpg	Gmc	M	KNP	KNP2	26.3234	-14.0854	1143	-0.00303067	0.0014596	0.0033227	0.00148669	0.0010632	-0.00181811	0.0037048	0.00254948	0.000309605	0.00090377	0.00774358	0.00261162	-0.00181507	0.000119426	0.00140769	0.00031484	0.00701765	-0.00416205	-0.00432455	0.00654741	316.104	34	20.6	60	971	30.292
486	Gmc_m_KNP4_13_6.jpg	Gmc	M	KNP	KNP2	26.3234	-14.0854	1143	-0.0031879	0.00202784	-0.00235431	0.00063031	0.00222006	0.00252885	0.0018833	-0.00498461	-0.00397957	0.00265992	0.0127024	0.000852218	-0.00434334	0.00396156	0.00102316	-0.000394152	0.00212333	0.00203708	0.011349	0.00364406	322.073	34	20.6	60	971	30.292
487	Gmc_m_KNP4_13_7.jpg	Gmc	M	KNP	KNP2	26.3234	-14.0854	1143	-0.00315273	0.000344255	0.000736489	-0.000804874	0.00179738	-0.00112832	0.00251639	0.000426313	0.0065424	-0.000175809	0.00739504	-9.27e-05	-0.00424981	0.00135245	-0.00219688	0.00316605	-0.00686943	0.00800166	0.00155968	0.0137896	317.969	34	20.6	60	971	30.292
488	Gmc_m_KNP4_13_8.jpg	Gmc	M	KNP	KNP2	26.3234	-14.0854	1143	-0.000679153	-0.000260326	0.000261329	-0.000122165	0.00350876	0.0025375	-0.00311197	-0.000522082	-0.00521251	0.00223991	0.00130774	-0.000367211	0.00406998	0.00135244	0.0068241	0.000233292	-0.00094621	-0.00757953	0.00048001	-0.000362256	316.935	34	20.6	60	971	30.292
489	Gmc_m_KNP4_13_9.jpg	Gmc	M	KNP	KNP2	26.3234	-14.0854	1143	-0.00182861	0.00234628	0.000528261	0.00362146	0.000604878	0.00223143	-0.0038902	0.0026589	0.00160172	5.67e-05	0.00942653	-0.000991192	-0.00667183	0.00293263	0.0019332	0.00143862	0.00173731	0.00450178	0.0110777	-0.00181488	330.988	34	20.6	60	971	30.292
490	Gmc_m_KNP4_13_10.jpg	Gmc	M	KNP	KNP2	26.3234	-14.0854	1143	-0.00382402	0.000994204	0.00226823	0.00102621	0.0013477	-0.000442157	-0.00155444	-0.0013543	-0.00257207	-0.000613102	-0.0014269	0.00397425	-0.00336187	0.00760827	0.00300977	-0.00412225	-0.00369811	-0.000978064	-0.00302673	0.00537269	333.315	34	20.6	60	971	30.292
491	Gmc_m_KNP4_13_11.jpg	Gmc	M	KNP	KNP2	26.3234	-14.0854	1143	-0.0017939	0.00209446	-0.0015624	0.00140064	-0.000638328	-0.00231297	0.00268852	-0.00231652	-0.00151991	-0.000314736	0.00200272	0.00436029	0.00147396	0.00451579	0.00275628	-0.00440902	-0.00222972	-0.00158526	-0.0018151	0.0112238	317.605	34	20.6	60	971	30.292
492	Gmc_m_KNP4_13_12.jpg	Gmc	M	KNP	KNP2	26.3234	-14.0854	1143	-0.00202233	-0.00111885	-0.000744853	0.000525991	0.00396083	-0.00191034	0.00343777	0.00109196	-0.00412058	0.0012161	0.0082569	0.00531717	-0.00213042	0.00205051	0.00230189	0.00156997	0.00112315	0.00690435	0.0016503	0.00279626	330.032	34	20.6	60	971	30.292
493	Gmc_m_KNP4_13_13.jpg	Gmc	M	KNP	KNP2	26.3234	-14.0854	1143	-0.00700617	0.00235136	0.0027665	-0.00179276	0.000794455	-0.000236774	0.00267834	0.00145527	0.00754152	0.000647568	0.00298499	0.00525624	0.000786399	0.00547442	0.00168882	-0.00296809	0.00111874	0.00058885	0.00458612	0.0114835	326.292	34	20.6	60	971	30.292
494	Gmc_m_KNP4_13_14.jpg	Gmc	M	KNP	KNP2	26.3234	-14.0854	1143	0.00171938	-0.000168064	0.00754049	-0.00107086	-0.000320967	0.000279047	0.000516772	0.00323139	0.00734073	-0.0014509	0.00677035	0.00272082	-0.00046394	-0.00229191	-0.00760755	0.00344897	0.00408808	0.00470973	-0.00022305	-0.00223587	319.758	34	20.6	60	971	30.292
495	Gmc_m_KNP4_13_15.jpg	Gmc	M	KNP	KNP2	26.3234	-14.0854	1143	-0.000617838	0.000199557	0.00152887	0.00113887	0.00348382	0.000496639	-0.00140117	0.00106741	-0.000578721	0.000476164	-0.00334038	0.000372764	-0.00302841	0.00820564	0.00156145	-0.00688152	-0.00386016	-0.00200349	0.00616146	0.00181188	331.267	34	20.6	60	971	30.292
496	Gmc_m_KNP4_13_16.jpg	Gmc	M	KNP	KNP2	26.3234	-14.0854	1143	-0.00495987	0.00202897	0.00262089	0.0016724	-0.000263964	0.00214398	0.00145905	0.00160133	0.0060182	0.00167124	-0.000596427	0.0024917	-0.0138012	0.00860975	-5.31e-05	-0.00904962	-4.67e-05	0.000986227	0.00716418	0.00766433	320.712	34	20.6	60	971	30.292
497	Gmc_m_KNP4_13_17.jpg	Gmc	M	KNP	KNP2	26.3234	-14.0854	1143	-0.0020617	0.000176934	-0.00440726	0.00258346	-0.000215982	-0.00212704	0.000774266	-0.0038153	-0.00494874	-0.000741273	0.00178025	0.000204241	-0.0014703	0.00170225	0.00171043	-0.000826482	-0.00989333	-0.00129383	-0.00184806	0.0120578	315.211	34	20.6	60	971	30.292
498	Gmc_m_KNP4_13_18.jpg	Gmc	M	KNP	KNP2	26.3234	-14.0854	1143	0.000188861	-0.00124931	-0.000630877	0.00218651	-0.00481096	0.00222614	0.00981607	0.00183257	0.000790091	0.00103179	-0.00121053	0.00404195	-0.000890583	0.00431434	-0.00108112	-0.00483084	0.0103355	0.000574749	0.00504587	0.00573451	328.775	34	20.6	60	971	30.292
499	Gmc_m_KNP4_13_19.jpg	Gmc	M	KNP	KNP2	26.3234	-14.0854	1143	-0.00554018	0.00231286	0.00177147	-0.000796798	-4.71e-05	0.000406637	-0.000926854	0.00249742	-0.0037391	0.00118895	0.000577028	2.67e-05	0.00264474	0.000765841	0.00974891	-0.000549275	-0.0106402	0.000185249	1.22e-05	0.0152585	320.72	34	20.6	60	971	30.292
500	Gmc_m_KNP4_13_20.jpg	Gmc	M	KNP	KNP2	26.3234	-14.0854	1143	-0.0041891	-0.000199558	-0.00490063	-0.000409306	0.00125493	6.5e-05	-0.00239391	-0.000998746	0.00652585	-0.00149588	-0.00792048	0.0042844	-0.000117761	0.00321098	0.000238842	-0.00292094	-0.00228559	-0.000236653	-0.00545169	0.00468092	332.93	34	20.6	60	971	30.292
501	Gmc_m_KNP4_13_21.jpg	Gmc	M	KNP	KNP2	26.3234	-14.0854	1143	-0.00177903	0.000402944	-0.00234838	0.000170459	-0.00578099	0.00198255	0.00209837	-0.00305347	-0.00149177	0.00131581	-0.00224778	0.00502244	-0.00206633	0.00272714	0.00577847	-0.00178438	-0.00609568	-0.00173518	0.00527543	0.000249854	324.991	34	20.6	60	971	30.292
502	Gmc_m_KNP4_13_22.jpg	Gmc	M	KNP	KNP2	26.3234	-14.0854	1143	-0.000477322	-0.00117933	-0.00349933	0.00321416	0.002959	0.00210945	0.00650537	0.00345312	-0.0030187	0.000450737	0.00994644	0.00359828	0.00774913	-0.00198745	0.00188952	-0.00114737	0.0123737	-0.00423909	0.0104261	0.000840665	314.311	34	20.6	60	971	30.292
503	Gmc_m_KNP4_13_23.jpg	Gmc	M	KNP	KNP2	26.3234	-14.0854	1143	-0.00274149	0.000779903	0.00491321	-0.001107	-0.00531254	-0.000125506	-0.000148941	0.000312416	0.00112465	0.00440237	-0.00375955	0.00490287	0.000696633	0.00045189	0.00512601	-0.00631066	0.00334398	0.000204004	0.0111779	0.0139483	319.974	34	20.6	60	971	30.292
504	Gmc_m_KNP4_13_24.jpg	Gmc	M	KNP	KNP2	26.3234	-14.0854	1143	-0.00204172	0.00304145	0.00356662	-0.00114524	-0.0012088	-0.00122028	-0.000578073	0.00179641	0.00617865	-0.000929972	0.0110431	0.00414402	-0.000122074	0.000416493	-0.00111043	0.00166748	0.00476923	0.00506585	0.00891291	0.00449914	317.47	34	20.6	60	971	30.292
505	Gmc_m_KNP4_13_25.jpg	Gmc	M	KNP	KNP2	26.3234	-14.0854	1143	-0.00518653	-7.29e-05	-0.00184043	-0.00301018	-0.00034947	0.0020427	-0.00552917	-0.000696215	0.00311525	0.00056035	-0.00403651	-0.000584826	-0.00675403	0.0103852	0.000648682	-0.00674392	0.00646343	-0.000505328	0.006781	-0.0013221	320.12	34	20.6	60	971	30.292
506	Gmc_m_KNP4_13_26.jpg	Gmc	M	KNP	KNP2	26.3234	-14.0854	1143	-0.000695887	-0.00022491	0.00181858	-0.000566403	-0.0046837	-0.00126547	0.00443711	0.00128827	0.000757292	-0.000699094	0.000232003	0.0028725	-0.00322444	0.00341294	0.00826633	-0.00187049	0.00651801	0.000111054	0.00500895	0.00625529	319.72	34	20.6	60	971	30.292
507	Gmc_m_KNP4_13_27.jpg	Gmc	M	KNP	KNP2	26.3234	-14.0854	1143	-0.000763297	-0.000590458	-0.000941767	0.00255674	-0.00333796	0.00127744	-0.00103382	0.00253276	-0.00275801	0.0013732	0.00280537	-0.00110829	0.00481197	-0.000236819	0.00359024	-0.00440908	0.01185	0.00473729	0.00884241	0.00232683	317.815	34	20.6	60	971	30.292
508	Gmc_m_KNP4_13_28.jpg	Gmc	M	KNP	KNP2	26.3234	-14.0854	1143	0.00041863	0.00102517	-0.00159298	0.00338708	-0.00107052	-0.00281209	0.00545853	0.00047621	0.00351305	0.00402236	-0.000531731	0.00170501	0.000567814	0.0011716	0.000720771	0.000135626	0.00911601	-0.00332592	0.000769376	0.00247125	323.6	34	20.6	60	971	30.292
509	Gmc_m_KNP4_13_29.jpg	Gmc	M	KNP	KNP2	26.3234	-14.0854	1143	0.00266287	-0.0020653	0.000598877	-0.00378436	-0.00416756	0.00132665	-0.00466494	-0.000126892	-0.00221407	0.0026691	-0.00769147	0.000185319	-0.0006556	0.00553026	0.000757646	-0.00419144	-0.0011119	0.00297202	-0.00153534	0.00898967	324.597	34	20.6	60	971	30.292
510	Gmc_m_KNP4_13_30.jpg	Gmc	M	KNP	KNP2	26.3234	-14.0854	1143	-0.000587473	-0.00206779	0.00223273	-0.000950262	-0.00551435	0.000962749	0.00307356	0.00399824	-0.00491596	0.00230808	0.000272514	0.00800544	0.000662364	0.00503187	-0.000784981	-0.00447532	0.00890198	0.00517163	0.0101285	0.0106887	308.252	34	20.6	60	971	30.292
511	Gmc_m_KNP4_13_31.jpg	Gmc	M	KNP	KNP2	26.3234	-14.0854	1143	0.00042416	0.000167714	-0.000221557	-0.00134394	-0.00150778	-0.000289876	0.00410624	0.00364824	0.005812	0.00435259	0.00721383	0.00497338	-0.00338827	0.00198447	0.00110691	-0.00261516	0.00337363	0.00170648	0.00571485	0.00211297	331.415	34	20.6	60	971	30.292
512	Gmc_m_KNP4_13_32.jpg	Gmc	M	KNP	KNP2	26.3234	-14.0854	1143	-0.000115395	0.000629906	-0.00162647	0.00243357	-0.00134095	0.00076214	0.00364652	-0.000309904	0.00187197	-0.000834	0.00541754	0.00278179	-0.00558401	0.00107776	0.00341763	0.00241017	0.00043386	-0.00243747	0.0108357	0.00264782	324.197	34	20.6	60	971	30.292
513	Gmc_m_KNP4_13_33.jpg	Gmc	M	KNP	KNP2	26.3234	-14.0854	1143	-0.00148492	0.000955285	-0.00654436	0.00485165	-0.000368633	-0.000412005	-0.00183236	-0.00415042	0.00340648	0.00151135	0.00781249	6.33e-05	0.00119302	0.000317641	-0.00100801	-0.00486092	0.0126051	0.000644653	-0.000570858	0.0059523	322.28	34	20.6	60	971	30.292
514	Gmc_m_KNP4_13_34.jpg	Gmc	M	KNP	KNP2	26.3234	-14.0854	1143	-0.00471869	0.00133998	-4.39e-06	7.81e-05	-0.00625826	-0.000109595	0.00587354	-0.000533261	0.00742893	-0.000611865	0.0049719	0.00136842	-0.00794884	0.00594337	0.0019385	-0.00410346	-0.00240978	-0.00362673	-0.000920594	0.00276444	322.034	34	20.6	60	971	30.292
515	Gmc_m_KNP4_13_35.jpg	Gmc	M	KNP	KNP2	26.3234	-14.0854	1143	-0.00344093	0.00355784	0.00133789	-0.00130104	-0.00236749	0.00145164	0.000884607	-0.00476563	-0.000359258	-0.00506848	-0.00838854	-4.75e-05	-0.00850563	-0.00160207	-0.00686197	-0.0100289	-0.0105317	-0.0250502	-0.0122635	-0.0163754	324.269	34	20.6	60	971	30.292
516	Gmc_m_KNP4_13_36.jpg	Gmc	M	KNP	KNP2	26.3234	-14.0854	1143	-0.00285784	0.00175309	0.00268398	-0.00115957	6.39e-05	0.000149121	-0.00311546	0.00126298	0.0043062	0.0022722	0.00104282	0.00233603	-0.00464533	0.00339652	-0.000571014	-0.00404111	0.00839352	-0.00151768	-0.00323623	0.00656714	308.932	34	20.6	60	971	30.292
517	Gmc_m_KNP4_13_37.jpg	Gmc	M	KNP	KNP2	26.3234	-14.0854	1143	0.00341645	-0.00104422	-0.000790502	0.00223833	-0.00427818	0.00112728	-0.00226422	-0.00302866	0.00250288	0.00187325	-0.00333818	0.000231004	6.8e-05	0.00320573	0.00294572	-0.00332996	0.00683753	-0.00659275	-0.00434266	0.00314943	302.891	34	20.6	60	971	30.292
518	Gmc_m_KNP4_13_38.jpg	Gmc	M	KNP	KNP2	26.3234	-14.0854	1143	-0.000847146	0.00237812	0.000170239	0.00185589	-0.000363877	-0.00102892	-0.0017191	-0.000209881	0.00574656	-0.00141321	-0.00329505	0.000278745	-0.00106894	-0.000561446	0.00548994	-0.0037814	0.00276062	-0.00602286	0.00826759	-0.000892632	332.42	34	20.6	60	971	30.292
519	Gmc_m_KNP4_13_39.jpg	Gmc	M	KNP	KNP2	26.3234	-14.0854	1143	-0.00346598	0.00320577	-0.00186652	0.000423557	-0.00311047	-0.00124877	0.00296484	0.0015831	0.00528411	0.000261561	0.00359236	0.0042348	-0.00280866	0.00112426	-0.00249998	-0.000783247	0.00908841	-0.0010465	-0.00245277	0.00501449	324.632	34	20.6	60	971	30.292
520	Gmc_m_KNP4_13_40.jpg	Gmc	M	KNP	KNP2	26.3234	-14.0854	1143	-0.000711937	0.0025191	0.00758704	0.000325001	0.00242902	-0.000344075	-0.00340312	-0.000364654	0.00388787	-0.000609453	0.00724914	0.00139069	0.0066228	0.00131638	-0.00409898	-0.00282395	0.0206881	0.00308335	0.00119743	0.00767067	329.508	34	20.6	60	971	30.292
521	Gmc_f_KNP4_13_41.jpg	Gmc	F	KNP	KNP2	26.3234	-14.0854	1143	-0.00188414	-0.00038259	-0.00222783	0.00162279	-0.00568206	-0.00165609	0.00344107	0.00262567	0.00341964	0.00108557	-0.0045051	-0.00135821	-0.00181325	0.00100557	0.000546839	0.00106171	0.00503683	0.00185306	0.000641902	-0.00667776	370.529	34	20.6	60	971	30.292
522	Gmc_f_KNP4_13_42.jpg	Gmc	F	KNP	KNP2	26.3234	-14.0854	1143	-0.00234168	-0.000178883	0.00335926	-0.00104531	0.00332343	-0.00255283	0.00496791	0.00115837	-0.00175102	-0.000212211	0.00677236	0.00257089	-0.00644338	0.00349835	-0.00300949	0.00179051	-0.00541721	0.000213112	-0.00314232	0.0097324	359.09	34	20.6	60	971	30.292
523	Gmc_f_KNP4_13_43.jpg	Gmc	F	KNP	KNP2	26.3234	-14.0854	1143	0.00292884	0.00292602	-0.00275929	0.00212207	-0.00185779	-0.00061102	0.00657127	-0.00279327	0.000777224	0.00102263	0.000814568	-0.00125388	0.00479364	-0.00322564	-0.00202335	-0.00200774	-0.00373554	-0.00520798	-0.00368174	-0.00571231	356.3	34	20.6	60	971	30.292
524	Gmc_f_KNP4_13_44.jpg	Gmc	F	KNP	KNP2	26.3234	-14.0854	1143	0.00283062	4.74e-05	-0.00491335	0.00337652	0.00118035	0.000989936	-0.00400414	-0.00352238	-0.00180749	-0.00066415	-0.000354619	-0.00339338	0.00136965	-0.00365342	0.000291483	0.00115734	-0.00834651	0.00419786	-0.0143822	0.000119756	347.459	34	20.6	60	971	30.292
525	Gmc_f_KNP4_13_45.jpg	Gmc	F	KNP	KNP2	26.3234	-14.0854	1143	-0.0020359	0.0017187	-0.00283131	0.00346807	-0.00695015	-0.00174256	0.00512553	-0.00214068	0.00213172	-0.00342509	0.000655907	-0.00232539	-0.00546335	-0.000557485	-0.00439019	0.00316374	0.00381853	0.000286871	0.00157111	0.00284642	356.536	34	20.6	60	971	30.292
526	Gmc_f_KNP4_13_46.jpg	Gmc	F	KNP	KNP2	26.3234	-14.0854	1143	-0.00252404	-0.00117479	-0.00120067	-5.73e-05	-0.0002348	-0.000613316	-0.00502708	0.000222646	-0.00110324	0.000982442	-0.00220439	0.000200558	0.00199791	-0.00222003	-0.00353267	0.00187245	-0.00426254	0.0017512	-0.00770634	0.000624331	365.881	34	20.6	60	971	30.292
527	Gmc_f_KNP4_13_47.jpg	Gmc	F	KNP	KNP2	26.3234	-14.0854	1143	-0.0042262	-0.00203451	-0.000764715	0.000842278	-0.00535941	0.00189119	-5.78e-05	-0.00245489	-0.00187288	-0.0037964	-0.00355494	-0.00399806	0.0010432	-0.00153505	-0.00723372	0.00284597	0.00903141	0.00469604	-0.00849106	-0.00902452	367.091	34	20.6	60	971	30.292
528	Gmc_f_KNP4_13_48.jpg	Gmc	F	KNP	KNP2	26.3234	-14.0854	1143	0.00375995	0.00123181	-0.00267811	0.00109158	-0.00248646	0.00370536	0.00263378	-0.00160968	0.00159408	-0.00325129	-0.0060253	-0.00366551	0.00420198	-0.00169523	-0.00186178	-0.00260237	-0.000521242	0.00111063	-0.00530701	-0.00208406	373.097	34	20.6	60	971	30.292
529	Gmc_f_KNP4_13_49.jpg	Gmc	F	KNP	KNP2	26.3234	-14.0854	1143	0.00347955	-0.000531493	0.00197632	-0.000173829	0.000595528	0.00281168	-0.00102662	0.000226992	-0.00645771	-0.000497032	-0.000518425	-0.00210824	-0.00194085	-0.00451474	-1.82e-05	0.00155141	0.00618187	-0.00512512	0.00639196	-0.00654459	345.447	34	20.6	60	971	30.292
530	Gmc_f_KNP4_13_50.jpg	Gmc	F	KNP	KNP2	26.3234	-14.0854	1143	-0.000605615	-0.0012703	-0.00217208	0.00325082	-0.00577815	-0.000549065	-0.00274162	-0.00240997	-0.000155297	-0.00277428	-0.000383472	-0.000626532	-0.00691233	8.3e-05	-0.00970237	-0.0010828	0.00960173	-0.00198081	-0.00928874	-0.0143333	364.58	34	20.6	60	971	30.292
531	Gmc_f_KNP4_13_51.jpg	Gmc	F	KNP	KNP2	26.3234	-14.0854	1143	0.00240619	-0.0027668	-0.00080707	0.00323503	-0.00121719	0.000836987	-0.0020303	0.000572555	-0.00542209	-0.000397853	-0.000390137	-0.00354269	0.00432652	-0.000120098	-0.0029079	0.000646059	0.00893111	0.00644795	-0.00400471	0.000801961	355.779	34	20.6	60	971	30.292
532	Gmc_f_KNP4_13_52.jpg	Gmc	F	KNP	KNP2	26.3234	-14.0854	1143	-0.00326045	-0.000210018	-0.000861585	0.00274589	-0.00581366	0.00261135	0.00679878	0.00181503	-0.0013317	-0.00116104	-0.00759184	-0.00119011	0.00165197	0.00494688	-0.00724603	-0.000346317	0.00493789	0.00306041	-0.00277604	0.00806746	356.274	34	20.6	60	971	30.292
533	Gmc_f_KNP4_13_53.jpg	Gmc	F	KNP	KNP2	26.3234	-14.0854	1143	-0.00149939	0.0006645	-0.00130784	0.000906058	-0.00310017	-8.93e-05	-0.0101325	-0.00272602	0.00930265	0.00137789	-0.00919076	-0.00549993	-0.00139556	0.00363634	0.00373003	-0.00605282	0.00591585	-0.00875537	0.0108884	-0.00389632	370.935	34	20.6	60	971	30.292
534	Gmc_f_KNP4_13_54.jpg	Gmc	F	KNP	KNP2	26.3234	-14.0854	1143	0.000332252	0.00201228	0.00268433	0.00291172	-0.000841348	0.000684849	-0.0027974	-0.000690677	-0.00346006	0.00300707	0.00572637	-0.00211157	0.0016534	0.00102965	-0.0028189	0.00129692	0.0108327	0.00503108	-0.00218094	-8.67e-05	367.632	34	20.6	60	971	30.292
535	Gmc_f_KNP4_13_55.jpg	Gmc	F	KNP	KNP2	26.3234	-14.0854	1143	0.00361874	-0.000537454	-0.00225391	0.00156478	-0.000357604	0.000629407	0.00062554	-0.000650549	-0.0012275	-0.00251419	-0.000751419	-0.000377247	-0.000343502	-0.00201418	0.000833272	-0.00729749	0.00456915	-0.00976291	-0.00490109	-0.00442027	356	34	20.6	60	971	30.292
536	Gmc_f_KNP4_13_56.jpg	Gmc	F	KNP	KNP2	26.3234	-14.0854	1143	0.00449905	-0.00132646	-0.00082449	0.00295826	-0.00358953	0.000682615	0.000888394	6.45e-05	-0.00674412	-0.000997075	-0.00364937	-0.00179459	0.000499947	-0.00433017	-7.15e-06	0.000299335	0.00230529	-0.00241887	-0.00519283	0.00420199	369.065	34	20.6	60	971	30.292
537	Gmc_f_KNP4_13_57.jpg	Gmc	F	KNP	KNP2	26.3234	-14.0854	1143	0.00228679	-0.00166545	0.000307325	-0.00275572	-0.00330725	-0.000103072	-0.000101266	-0.00498313	0.00458788	-0.00251125	0.00012196	-0.00247339	0.000405066	-0.00248537	-0.00944199	-0.00425795	0.0126975	0.00438027	-0.00262663	-0.00330436	370.12	34	20.6	60	971	30.292
538	Gmc_f_KNP4_13_58.jpg	Gmc	F	KNP	KNP2	26.3234	-14.0854	1143	-0.00109594	0.00118809	-0.0023047	0.00377168	0.00102622	0.00162644	-0.00144812	-0.00243191	-0.00101937	-0.00214847	-0.00199072	-0.00385295	0.000994364	0.00046005	0.00152239	0.00107321	0.000207493	0.00724177	0.00862	-0.00527799	366.239	34	20.6	60	971	30.292
539	Gmc_f_KNP4_13_59.jpg	Gmc	F	KNP	KNP2	26.3234	-14.0854	1143	-0.00305118	0.00136118	-0.000785231	0.000613394	-0.00275826	0.000920737	0.00154452	-0.00285962	0.00380447	-0.0017036	0.00236085	-0.00235603	0.000107185	-0.0031239	-0.0131938	0.000905947	0.00693511	0.000254719	-0.0068645	-0.00384432	361.022	34	20.6	60	971	30.292
540	Gmc_f_KNP4_13_60.jpg	Gmc	F	KNP	KNP2	26.3234	-14.0854	1143	0.00102038	0.00264394	-0.00290064	0.00017004	0.00269144	0.000249964	0.00181513	-0.000351356	-0.00208996	0.00115829	0.00931489	0.000548925	0.0077612	-0.00185371	0.00172692	0.000479092	0.0159366	0.00507147	-0.00252291	-0.00514746	354.497	34	20.6	60	971	30.292
541	Gmc_f_KNP4_13_61.jpg	Gmc	F	KNP	KNP2	26.3234	-14.0854	1143	-0.00122363	0.00131424	-0.000551286	0.00135609	8.7e-05	-0.000614234	-0.0001692	0.00252257	-0.00187756	0.00202207	-0.0074819	-0.000127213	0.00585613	-0.00126986	-0.00307011	0.00228757	-0.0105211	-0.00416724	0.000844028	-0.00479444	360.675	34	20.6	60	971	30.292
542	Gmc_f_KNP4_13_62.jpg	Gmc	F	KNP	KNP2	26.3234	-14.0854	1143	0.00025906	-0.000445136	-0.00241515	0.00464403	-0.000338662	0.00267173	0.0073501	9.5e-05	0.000147175	0.000756698	0.00214097	-0.00525238	0.00288787	-0.00402237	-0.00111703	0.00592807	0.00585446	0.00825889	-0.00245779	-0.000294437	335.815	34	20.6	60	971	30.292
543	Gmc_f_KNP4_13_63.jpg	Gmc	F	KNP	KNP2	26.3234	-14.0854	1143	0.00280034	0.00121529	0.00115033	0.000580566	-0.000211491	-0.000717495	2.16e-05	0.00172917	-0.00598458	0.000760697	-0.00443748	-0.000659214	0.00504246	0.000293884	-0.00106796	0.00251964	0.00364747	0.00671418	0.00379872	-1.05e-05	365.827	34	20.6	60	971	30.292
544	Gmc_f_KNP4_13_64.jpg	Gmc	F	KNP	KNP2	26.3234	-14.0854	1143	2.47e-05	0.000191887	-0.00416734	0.00155121	0.00245094	0.00192456	-0.014401	-0.00374086	0.000226171	-0.00128142	-0.0018753	-0.00773749	0.00108176	-0.00571855	-0.00510335	0.00673265	0.00894095	0.0127061	-0.0063868	-0.00316322	352.171	34	20.6	60	971	30.292
545	Gmc_f_KNP4_13_65.jpg	Gmc	F	KNP	KNP2	26.3234	-14.0854	1143	0.00568517	-0.00188872	-0.00327179	0.0033824	-0.00226504	0.0023329	0.00353436	-0.00104096	-0.000992568	-0.00139419	0.00166394	-0.00234478	0.00447956	-0.00419147	-0.00434272	-0.00494432	0.00357623	-0.0155502	-0.0062164	-0.0170605	363.084	34	20.6	60	971	30.292
546	Gmc_f_KNP4_13_66.jpg	Gmc	F	KNP	KNP2	26.3234	-14.0854	1143	3.65e-07	-0.00119122	0.00095109	-0.000599335	0.00130962	0.000851396	0.000402265	0.000254424	-0.00660278	-0.00435377	0.0073483	0.00125268	0.00105763	-0.00115838	-0.0105537	0.00147003	0.0148799	0.00520594	-0.00132994	0.00235797	372.789	34	20.6	60	971	30.292
547	Gmc_f_KNP4_13_67.jpg	Gmc	F	KNP	KNP2	26.3234	-14.0854	1143	-0.00119434	-9.87e-05	-0.00398912	0.001627	-0.00349014	0.00102909	-0.00140294	-0.0024649	-0.00258715	-0.00210166	-0.00846532	-0.00198461	-0.000536766	0.00268926	0.00192894	0.000775541	-0.0156035	-0.00146673	-0.00522262	0.00313644	357.858	34	20.6	60	971	30.292
548	Gmc_f_KNP4_13_68.jpg	Gmc	F	KNP	KNP2	26.3234	-14.0854	1143	0.00355207	2.07e-05	-0.00211662	-0.00360281	-0.00219147	0.00287686	-0.000615374	-0.00126399	-0.0069202	0.00277427	-0.00267581	-0.00259976	0.00120837	-0.000722029	-0.00223892	0.00110044	0.000114065	0.00481356	-0.00475157	-0.000742355	357.94	34	20.6	60	971	30.292
549	Gmc_f_KNP4_13_69.jpg	Gmc	F	KNP	KNP2	26.3234	-14.0854	1143	0.000152699	0.000935732	-0.000809403	0.000834923	0.000331298	0.00167138	-0.00171923	0.000581479	-7.99e-05	0.000346479	8.07e-05	-0.00215474	0.00246529	-0.00178287	0.00307612	-0.00156717	0.0077355	-0.00117581	0.000394434	-0.00727455	353.725	34	20.6	60	971	30.292
550	Gmc_f_KNP4_13_70.jpg	Gmc	F	KNP	KNP2	26.3234	-14.0854	1143	0.000571762	-0.000638579	-0.00577538	-0.000832276	0.000110787	-0.00122085	0.000507407	0.00136213	-0.00429979	-0.00404907	-0.0018496	-0.00544936	-0.00238034	-0.00189083	-0.0113001	0.00734111	0.000213528	0.00865836	-0.0117204	0.00586649	360.216	34	20.6	60	971	30.292
551	Gmc_f_KNP4_13_71.jpg	Gmc	F	KNP	KNP2	26.3234	-14.0854	1143	0.00118976	-0.000361505	-0.00201276	0.00148833	0.004259	0.003091	-0.00750588	0.00283797	-0.00251695	-0.000982406	-0.00601175	-0.00130981	0.00259224	-0.00311153	0.00224212	0.0047589	-0.0131207	0.00228211	-0.00852766	-0.00275137	364.635	34	20.6	60	971	30.292
552	Gmc_f_KNP4_13_72.jpg	Gmc	F	KNP	KNP2	26.3234	-14.0854	1143	0.00291763	-0.00142994	0.00164944	-0.000575653	-0.00347819	0.00457486	0.00981161	0.00075549	-0.000695342	0.00183167	-0.00227251	-0.00313558	0.00251907	-0.00341601	-0.00213876	0.00324945	0.00867322	-0.000616002	-0.00101845	0.00298584	361.55	34	20.6	60	971	30.292
553	Gmc_f_KNP4_13_73.jpg	Gmc	F	KNP	KNP2	26.3234	-14.0854	1143	-0.00336849	-0.000308371	0.00663618	0.000652085	-0.00579837	-0.0013868	0.00191205	0.00215147	0.00742549	0.00199972	-0.00651897	-0.00192236	-0.00226515	-0.0037525	-0.00419489	0.00413441	0.0157002	0.00325341	-0.00448891	-0.00195588	359.595	34	20.6	60	971	30.292
554	Gmc_f_KNP4_13_74.jpg	Gmc	F	KNP	KNP2	26.3234	-14.0854	1143	0.000621217	0.00159558	-0.000781506	0.00312499	-0.00759609	-0.00263411	0.00561706	0.000275398	-0.00292022	0.000585475	0.00207619	-0.00163896	-0.00546692	-0.000594019	-0.00769337	0.00254212	0.0105489	-0.00333779	-0.00956923	-0.00298187	368.944	34	20.6	60	971	30.292
555	Gmc_f_KNP4_13_75.jpg	Gmc	F	KNP	KNP2	26.3234	-14.0854	1143	0.000968407	-0.000572889	-0.00223903	0.0038151	-0.000636671	0.00287966	-0.00362142	-0.00127141	0.00139204	-0.00352554	-0.00439806	-0.00127152	-0.00586952	0.00214215	-0.00427216	0.00146165	-0.00683339	-0.00996216	-0.0125978	0.00704973	366.686	34	20.6	60	971	30.292
556	Gmc_f_KNP4_13_76.jpg	Gmc	F	KNP	KNP2	26.3234	-14.0854	1143	-0.000912939	-0.000341273	0.0016966	0.00191425	0.00136687	0.00327474	-0.0011341	0.00355147	-0.00305756	0.000259043	0.00094244	-0.00155762	0.00248399	0.00111305	-0.00532615	0.00216115	0.0140686	0.00410881	-0.00504606	-0.00660152	363.64	34	20.6	60	971	30.292
557	Gmc_f_KNP4_13_77.jpg	Gmc	F	KNP	KNP2	26.3234	-14.0854	1143	-0.00134938	0.00124665	-0.000286659	-0.000320473	-0.00287689	0.000125248	-0.00236412	-0.0011609	-0.000394439	0.00087923	-0.00768352	-0.000927154	-0.0029106	0.000399343	-0.00268826	-0.00155605	0.00828204	0.00257783	-0.00623569	0.000858535	371.482	34	20.6	60	971	30.292
558	Gmc_f_KNP4_13_78.jpg	Gmc	F	KNP	KNP2	26.3234	-14.0854	1143	-0.00265704	4.63e-05	0.00391257	0.000567549	-0.00487787	0.00343764	-0.000985884	0.00214113	0.00131024	-0.00124645	-0.00548151	-0.00155225	-0.00636682	0.00538925	-0.00591724	0.00125798	0.0129488	0.00729157	-0.000898082	0.00360365	344.376	34	20.6	60	971	30.292
559	Gmc_f_KNP4_13_79.jpg	Gmc	F	KNP	KNP2	26.3234	-14.0854	1143	-0.000402173	-0.00271559	-0.000783379	-0.000711685	0.00281817	0.000337751	-0.00328119	-0.00205983	-0.00930693	-0.00134359	-0.00286073	0.00079668	0.00200577	-0.00170508	0.00270479	0.00235199	-0.00923213	0.00416452	0.000826544	-0.00356893	356.006	34	20.6	60	971	30.292
560	Gmc_f_KNP4_13_80.jpg	Gmc	F	KNP	KNP2	26.3234	-14.0854	1143	-0.00137926	-0.00164114	0.00213221	-0.000154758	0.00132609	3.54e-05	0.0037029	0.000553831	0.00346599	-0.00308448	0.0102035	0.000556285	0.00368291	-0.00579967	-0.00131269	0.00176187	0.00150028	0.00267473	-0.00603662	-0.00838619	363.295	34	20.6	60	971	30.292
561	Gmc_m_KS2_10_1.jpg	Gmc	M	KSP	KSP	30.2518	-12.5254	1185	-0.00141962	0.00198752	0.00186516	-0.00136322	-0.00489434	0.00312728	0.00766891	-0.000553021	-0.000948161	0.000486182	-0.000327078	0.00212292	0.000234782	0.0049599	-0.00497102	-0.00881354	-0.0124463	-0.00272517	0.00216964	-0.000713126	333.748	37	20.4	60	1098	30.1168
562	Gmc_m_KS2_10_2.jpg	Gmc	M	KSP	KSP	30.2518	-12.5254	1185	-0.00277195	-0.00110272	-0.000616849	0.00167509	-0.0052684	-0.000158352	-0.000436706	0.000997704	-0.000193221	0.00175732	-0.00451676	0.00394694	-0.00287407	0.00438435	0.00205596	-0.00400153	-0.00253186	-0.00366246	-0.00475651	0.00389875	322.877	37	20.4	60	1098	30.1168
563	Gmc_m_KS2_10_3.jpg	Gmc	M	KSP	KSP	30.2518	-12.5254	1185	-0.00237495	0.00167718	0.00206767	0.00205188	-0.00678001	-0.00116768	0.00316231	-0.00206382	-0.00330309	-0.00517586	-0.00471277	-0.00266895	0.000155172	0.00305194	8.49e-06	-0.0018388	-0.0105006	-0.00323997	-0.00624633	0.00827595	346.512	37	20.4	60	1098	30.1168
564	Gmc_m_KS2_10_4.jpg	Gmc	M	KSP	KSP	30.2518	-12.5254	1185	-0.00188165	0.00285998	0.00523256	-0.000879852	0.00354187	-0.000609032	0.000986825	-0.00274494	-0.000538587	0.00209936	-0.00172572	0.00157192	0.00803888	0.00238998	0.00359931	-0.00559879	-0.00132732	-0.0033708	-0.00337889	0.00702658	323.417	37	20.4	60	1098	30.1168
565	Gmc_m_KS2_10_5.jpg	Gmc	M	KSP	KSP	30.2518	-12.5254	1185	-0.000914089	-0.00117218	0.00261269	-0.00236232	-0.00334969	-0.000251036	0.000612145	0.000411098	0.00713398	-0.00420038	0.00154147	-0.00262303	0.00181554	0.00564262	-0.0119217	0.00358452	-0.0158917	0.0113656	-0.0171235	0.0117401	331.403	37	20.4	60	1098	30.1168
566	Gmc_m_KS2_10_6.jpg	Gmc	M	KSP	KSP	30.2518	-12.5254	1185	0.000462557	-0.000675351	-0.00121134	0.00185837	-0.00165737	0.0014306	-0.000841399	-0.000819321	-0.00251198	-0.00148349	-0.00767937	8.74e-05	-0.000988506	0.00197056	0.000302539	0.00174465	-0.00727214	0.000139674	-0.00233656	0.0105622	329.307	37	20.4	60	1098	30.1168
567	Gmc_m_KS2_10_7.jpg	Gmc	M	KSP	KSP	30.2518	-12.5254	1185	0.00307102	-0.000269479	0.00215763	-0.0018607	0.00284035	0.00322105	0.00374347	-0.00168389	-0.00260276	-0.000536307	0.00459358	-0.00311429	0.00680236	-0.00228881	-0.00283647	0.000743013	-0.00233522	0.00516548	-0.00112346	0.00189061	331.762	37	20.4	60	1098	30.1168
568	Gmc_m_KS2_10_8.jpg	Gmc	M	KSP	KSP	30.2518	-12.5254	1185	-0.000968599	0.00189033	0.00212787	-0.000965066	-0.00273429	0.00140949	0.00369811	0.00141123	-0.00462868	0.00101466	-0.00342315	0.00233647	0.00306769	-5.91e-05	0.00287398	-0.00138604	-0.00671888	-0.00296761	0.000350686	0.00332453	344.092	37	20.4	60	1098	30.1168
569	Gmc_m_KS2_10_9.jpg	Gmc	M	KSP	KSP	30.2518	-12.5254	1185	-0.00121524	0.000810919	8.92e-05	-0.000749893	-0.00159007	-0.00260052	0.00574	-0.00164994	-0.00187981	0.00102903	0.00380794	0.000919044	0.00287769	0.00120465	-0.00514627	-0.00225963	0.000131844	-0.00886338	-0.00616986	0.00783592	326.544	37	20.4	60	1098	30.1168
570	Gmc_m_KS2_10_10.jpg	Gmc	M	KSP	KSP	30.2518	-12.5254	1185	-0.00192664	-0.000322323	-0.00130039	-0.00177659	-0.00296294	-0.00158983	0.00707972	-0.000319302	-0.00520105	-0.000861303	-0.00110975	0.00105435	0.00529258	0.00250733	-0.0045606	0.00216299	-0.0177467	-0.00125255	-0.00896856	0.0126784	337.917	37	20.4	60	1098	30.1168
571	Gmc_m_KS2_10_11.jpg	Gmc	M	KSP	KSP	30.2518	-12.5254	1185	-0.00113511	0.000940478	0.00593841	0.000137895	-0.00316963	-0.00074443	0.00187773	-0.00149728	-0.00228568	-0.00236823	0.0014814	0.00291508	0.00224649	0.00276186	-0.00135483	-0.00489465	0.00410721	0.00783455	0.00101328	0.00344705	329.118	37	20.4	60	1098	30.1168
572	Gmc_m_KS2_10_12.jpg	Gmc	M	KSP	KSP	30.2518	-12.5254	1185	-0.000679709	-0.000316566	0.00126377	-0.00170116	-0.00198655	0.0021746	-1.58e-05	0.000930844	0.00330092	0.00176525	-0.00148807	0.00464789	-0.00161104	0.00581467	-0.0033893	0.000508355	0.000716469	0.000243083	0.00357139	0.00508103	336.868	37	20.4	60	1098	30.1168
573	Gmc_m_KS2_10_13.jpg	Gmc	M	KSP	KSP	30.2518	-12.5254	1185	-0.000150287	-0.000648172	-0.00276351	0.0009195	-0.00759297	-0.0010798	0.00730626	-0.00193088	-0.006248	-5.36e-05	-0.00830872	0.000684537	0.00359999	0.000298933	-0.00161553	-0.00472345	-0.0146175	0.00155864	-0.000104723	0.0160296	326.498	37	20.4	60	1098	30.1168
574	Gmc_m_KS2_10_14.jpg	Gmc	M	KSP	KSP	30.2518	-12.5254	1185	-0.00250745	-0.000383938	-0.00296693	-0.000429398	-0.00225607	-0.00192692	0.00052097	-1.24e-05	0.00098396	0.00318875	-0.00235331	0.000939491	-0.00342789	0.00701723	0.00360449	-0.0036943	-0.00998797	-0.00433257	0.00402358	0.00744501	333.799	37	20.4	60	1098	30.1168
575	Gmc_m_KS2_10_15.jpg	Gmc	M	KSP	KSP	30.2518	-12.5254	1185	0.000762442	-0.00126121	0.00234677	0.00029496	0.00169414	0.00345052	0.00143057	0.00187906	-0.00310127	0.00212676	-0.00305896	0.00556998	0.00127697	0.00270729	0.00521676	-0.00288269	-0.00632157	0.00528706	0.000766798	0.0130788	327.853	37	20.4	60	1098	30.1168
576	Gmc_m_KS2_10_16.jpg	Gmc	M	KSP	KSP	30.2518	-12.5254	1185	-3.4e-05	0.00116062	0.00443815	0.000152155	-0.00727963	0.000302267	0.00665867	0.00276393	-0.00366058	0.00218701	-0.0034378	0.00335333	-0.0020067	-0.00166815	-0.00341476	-0.00635602	-0.00424781	-0.0129369	-0.00080368	0.00285007	333.356	37	20.4	60	1098	30.1168
577	Gmc_m_KS2_10_17.jpg	Gmc	M	KSP	KSP	30.2518	-12.5254	1185	-0.00471007	9.11e-05	0.00226236	-0.00425888	0.00158906	0.000199009	-0.00316423	0.000130355	0.00589933	-0.000892873	-3.47e-05	0.00351653	7.56e-05	0.00863099	-0.00555977	-0.00448926	0.00363078	-0.00159451	0.00158898	0.00975174	319.983	37	20.4	60	1098	30.1168
578	Gmc_m_KS2_10_18.jpg	Gmc	M	KSP	KSP	30.2518	-12.5254	1185	-0.00106786	0.00110405	0.000284516	0.00034923	0.00363315	0.00270806	-0.00330294	-0.00353223	0.00438769	0.00081533	-0.00456064	-0.00018731	-0.00150779	-0.000229238	0.00385255	-0.00155152	0.00866822	-0.0067196	0.00737751	0.000782536	334.65	37	20.4	60	1098	30.1168
579	Gmc_m_KS2_10_19.jpg	Gmc	M	KSP	KSP	30.2518	-12.5254	1185	7.95e-05	0.000615761	-0.00188622	0.000732943	-0.000269986	0.000546315	0.00327749	-0.00139281	-0.00275578	-0.000775655	0.00350599	0.000248332	0.00234559	0.00401253	-0.00631489	2.51e-05	-0.0120674	-0.00285961	-0.0138456	0.0140091	324.859	37	20.4	60	1098	30.1168
580	Gmc_m_KS2_10_20.jpg	Gmc	M	KSP	KSP	30.2518	-12.5254	1185	-0.00183677	-0.000937732	0.00325752	-0.000739849	-0.00297571	0.000659667	0.00557341	0.00169784	0.00144213	0.00211053	0.00113101	0.00282275	0.00232426	0.00312299	0.00620072	-0.00352202	-0.00139117	-0.00527076	0.00324756	0.00508186	326.392	37	20.4	60	1098	30.1168
581	Gmc_m_KS2_10_21.jpg	Gmc	M	KSP	KSP	30.2518	-12.5254	1185	-0.00339702	0.00136105	0.00111866	6.37e-05	-0.00604324	-0.00114395	0.00896109	0.000205663	0.00284914	-0.000826182	0.00537724	-0.00104057	0.0013318	0.00394914	-0.00377472	-0.00152709	-0.0184519	-0.00152399	-0.00395078	0.00478868	330.453	37	20.4	60	1098	30.1168
582	Gmc_m_KS2_10_22.jpg	Gmc	M	KSP	KSP	30.2518	-12.5254	1185	-0.000726237	0.00128061	-0.00164907	0.00151838	-0.00205519	4.71e-05	0.00244973	-0.000258827	-0.000350826	0.00104358	0.00267167	0.00063532	-0.00181917	0.00393436	-0.000530935	-0.00521407	-0.00571723	-0.00106182	-0.00387287	0.00960231	320.356	37	20.4	60	1098	30.1168
583	Gmc_m_KS2_10_23.jpg	Gmc	M	KSP	KSP	30.2518	-12.5254	1185	-0.00140359	-1e-05	0.000636969	-0.00173909	0.000341051	-0.00225862	-0.00138489	0.00266726	-0.000297358	0.00259998	0.000422887	0.00210462	0.000874437	0.00872082	-0.000460409	-0.00388722	0.00429122	0.00802463	0.00117903	0.00433078	326.832	37	20.4	60	1098	30.1168
584	Gmc_m_KS2_10_24.jpg	Gmc	M	KSP	KSP	30.2518	-12.5254	1185	0.000901034	0.001012	0.00271861	0.00177554	-0.00375493	0.000980894	0.00407807	0.000476662	-0.00676654	0.00179205	-0.00248409	-0.000442041	-0.0015113	0.00167294	0.00300087	0.000417324	-0.00299799	-0.00216967	0.0028276	0.0105516	328.047	37	20.4	60	1098	30.1168
585	Gmc_m_KS2_10_25.jpg	Gmc	M	KSP	KSP	30.2518	-12.5254	1185	-0.000167093	0.000352795	0.00117022	-0.00187853	-0.00531491	-0.000509319	0.00819379	0.00173119	0.000818427	-0.00142687	0.000890674	0.00105669	-0.00774977	0.00102438	-0.00443001	-0.00357341	-0.00647398	-0.0105867	0.00519019	0.0011712	335.139	37	20.4	60	1098	30.1168
586	Gmc_m_KS2_10_26.jpg	Gmc	M	KSP	KSP	30.2518	-12.5254	1185	-0.00402187	0.00192079	0.00488807	-0.00329341	-0.00729473	-0.00131045	0.0112863	0.00183324	0.00923433	-0.00439374	0.00497982	0.00244563	-0.00820011	-0.00113762	-0.00680797	0.00121078	-0.000262407	-0.00531074	-0.00532142	-0.00233833	311.171	37	20.4	60	1098	30.1168
587	Gmc_m_KS2_10_27.jpg	Gmc	M	KSP	KSP	30.2518	-12.5254	1185	0.000995197	0.000415347	0.000163433	0.00147389	-0.000434204	0.000276901	-0.00467194	-0.00161065	0.000350421	0.00128131	-0.00467275	0.00355734	0.00156281	-0.0013332	-0.0019078	-0.00138088	0.00188942	-0.00148491	-0.00567623	0.00819959	329.428	37	20.4	60	1098	30.1168
588	Gmc_m_KS2_10_28.jpg	Gmc	M	KSP	KSP	30.2518	-12.5254	1185	-0.00262181	0.00165787	0.00448446	-6.55e-05	-0.00386447	-0.000563126	0.00172493	0.00284836	-0.00282168	0.00151732	-0.000254771	0.00422149	-0.00314179	0.00159393	0.00289972	-0.00063449	-0.00495691	-0.00431512	-0.000704544	0.00816537	337.05	37	20.4	60	1098	30.1168
589	Gmc_m_KS2_10_29.jpg	Gmc	M	KSP	KSP	30.2518	-12.5254	1185	0.004118	-0.0017494	-0.00184096	-0.00105248	0.000664225	0.00100008	-0.000662738	0.00136635	-0.00458838	0.00564929	-0.00667418	-0.000470683	0.00343179	0.00142055	0.00611287	-0.00217259	-0.00429538	-0.00251493	0.00579951	0.000236885	329.194	37	20.4	60	1098	30.1168
590	Gmc_m_KS2_10_30.jpg	Gmc	M	KSP	KSP	30.2518	-12.5254	1185	-0.000333357	0.00041977	0.00469947	-0.00180709	-0.0018734	-0.00112174	0.0040294	0.00130019	0.00115308	-0.00211993	-0.0042388	0.00245105	0.00106892	0.00618624	8.35e-05	-0.00344256	-0.00211266	0.00903986	0.00533458	0.0069019	332.492	37	20.4	60	1098	30.1168
591	Gmc_m_KS2_10_31.jpg	Gmc	M	KSP	KSP	30.2518	-12.5254	1185	-0.00223702	0.00165033	0.00519549	-0.0012583	0.000535676	0.00158605	0.00342263	0.00180685	-0.000980657	0.000149054	0.0114755	-0.000115535	-0.00274026	-0.00262677	0.00109664	0.00244491	0.0017013	0.00118483	0.0119934	0.00368894	315.568	37	20.4	60	1098	30.1168
592	Gmc_m_KS2_10_32.jpg	Gmc	M	KSP	KSP	30.2518	-12.5254	1185	0.00038875	0.00117114	0.0051871	-0.000834634	-0.0034769	0.000829768	0.00506537	-0.00247566	-0.00338933	0.00210195	-0.000840609	0.00126745	0.00163964	0.0014947	3.57e-05	-0.00193401	-0.00454768	-0.00456474	-0.00660928	0.00746593	334.814	37	20.4	60	1098	30.1168
593	Gmc_m_KS2_10_33.jpg	Gmc	M	KSP	KSP	30.2518	-12.5254	1185	0.0010947	0.00153594	0.000351726	-0.00165228	-0.00131432	-0.00069366	0.00178363	0.00319414	-0.00259923	0.00220517	0.00269553	0.00402886	0.00394967	0.00478025	0.000159067	-0.000983334	-0.00899251	-0.002755	-0.0036269	0.0039084	329.447	37	20.4	60	1098	30.1168
594	Gmc_m_KS2_10_34.jpg	Gmc	M	KSP	KSP	30.2518	-12.5254	1185	0.00191141	0.0021398	0.000224072	-0.000728327	-0.000518887	-0.000616577	-0.00533822	-0.00110344	-0.00194301	-0.00223078	0.00202453	0.000560304	-0.00246447	0.0029794	0.00278428	-0.00302474	0.00110579	0.00340253	0.00728833	0.00144546	329.187	37	20.4	60	1098	30.1168
595	Gmc_m_KS2_10_35.jpg	Gmc	M	KSP	KSP	30.2518	-12.5254	1185	0.00293889	-0.00180496	-0.00240624	-0.000997093	0.000764859	0.002309	0.00304264	-0.00327659	-0.00252736	0.00227911	-0.0074026	-0.00335652	0.00143859	-0.00528826	-0.0028186	-0.00254658	-0.00801726	-0.00967335	-0.0055178	0.00184903	332.063	37	20.4	60	1098	30.1168
596	Gmc_m_KS2_10_36.jpg	Gmc	M	KSP	KSP	30.2518	-12.5254	1185	-0.00393404	-0.000570852	0.000865456	-0.00284148	-0.00139425	-0.000114525	-0.00206422	0.00160708	-0.000616226	-0.00191645	-0.00116406	-0.000229274	0.000524685	0.00350384	0.00443329	0.000885496	-0.00538943	0.0136369	0.00495473	0.0124643	330.86	37	20.4	60	1098	30.1168
597	Gmc_m_KS2_10_37.jpg	Gmc	M	KSP	KSP	30.2518	-12.5254	1185	0.000176548	0.0011008	0.00146319	0.00130156	-0.00279294	-0.00143529	0.0021019	0.00209002	-0.00418957	-0.00122472	-0.00437389	0.000222077	-0.00339539	0.00272156	0.000672856	0.00260905	-0.0102744	0.00242597	-0.00325646	0.00733002	338.77	37	20.4	60	1098	30.1168
598	Gmc_m_KS2_10_38.jpg	Gmc	M	KSP	KSP	30.2518	-12.5254	1185	0.00110257	0.000161088	-0.00025736	-0.00145592	-0.00320404	-0.000695168	-0.00151369	-0.00036121	-0.00601834	0.000740305	-0.00349482	0.00272272	0.00269712	0.000600765	-0.0013563	-0.000826671	-0.00951784	0.00137274	-0.0056002	0.00823265	329.962	37	20.4	60	1098	30.1168
599	Gmc_m_KS2_10_39.jpg	Gmc	M	KSP	KSP	30.2518	-12.5254	1185	-0.00320086	-6.64e-05	0.00097485	0.000224909	0.00351604	-0.000630736	-0.00905517	-0.000296764	-0.00678009	0.00146501	-0.00658052	0.00329815	-0.00696243	7.85e-05	0.00814163	-0.00283154	-0.00759529	-0.00661386	0.00305943	0.00499463	347.476	37	20.4	60	1098	30.1168
600	Gmc_m_KS2_10_40.jpg	Gmc	M	KSP	KSP	30.2518	-12.5254	1185	-0.000315115	0.000150874	-0.000145461	0.00116935	-0.00759451	-0.000678765	0.0162611	0.00262087	0.00160377	0.00185333	0.0040747	0.00111488	-0.0031772	0.00457265	-0.0035282	-0.00233346	0.00538305	-0.00031133	0.0079831	-0.000888005	331.742	37	20.4	60	1098	30.1168
601	Gmc_f_KS2_10_41.jpg	Gmc	F	KSP	KSP	30.2518	-12.5254	1185	0.00180039	0.000227194	-0.0038844	0.000362711	-0.00182552	-0.000915956	0.00119969	0.000886131	0.00257983	-0.00137103	-0.00598812	-5.86e-05	-0.00317717	-0.00299758	-0.00415693	0.000778763	-0.00879704	-0.00428234	-0.00274922	-0.000771607	365.957	37	20.4	60	1098	30.1168
602	Gmc_f_KS2_10_42.jpg	Gmc	F	KSP	KSP	30.2518	-12.5254	1185	0.00326538	0.00136264	6.19e-05	0.0031194	-0.00564019	0.00104066	0.00928102	-0.000981296	-0.000376317	-0.00169825	-0.000491233	-0.00279556	0.00380306	-0.00233846	-0.00918563	0.001116	-0.00606782	-0.00059072	-0.0110628	-0.00160024	363.758	37	20.4	60	1098	30.1168
603	Gmc_f_KS2_10_43.jpg	Gmc	F	KSP	KSP	30.2518	-12.5254	1185	0.000623739	-0.00094888	-0.00342795	0.00047373	-0.00236365	0.00153974	-0.00120671	0.000336398	-0.00390521	0.000539826	-0.00756921	-0.00391332	-0.00191647	-0.00396004	-0.00370591	0.0030779	-0.0112933	-0.00479026	-0.0119246	-0.0111886	380.666	37	20.4	60	1098	30.1168
604	Gmc_f_KS2_10_44.jpg	Gmc	F	KSP	KSP	30.2518	-12.5254	1185	-0.000718398	-0.000867496	-0.00407104	0.000956104	-0.00360319	0.00443998	-0.00120507	-0.00353525	-0.00445188	-0.000334228	-0.00532715	-0.00598434	0.00314815	-0.00214502	-0.00558596	0.00199892	-0.0168734	0.000812548	-0.0126706	-0.00174494	378.921	37	20.4	60	1098	30.1168
605	Gmc_f_KS2_10_45.jpg	Gmc	F	KSP	KSP	30.2518	-12.5254	1185	-0.00224584	-0.00231901	0.00323914	2.62e-05	-0.00818668	-2.26e-05	0.00437445	-0.00372751	0.00489679	-0.00240429	-0.00367519	-9.44e-05	0.00136033	-0.00365127	-0.00427105	0.000567682	0.00334011	0.00203752	-0.00636935	-0.00541801	363.662	37	20.4	60	1098	30.1168
606	Gmc_f_KS2_10_46.jpg	Gmc	F	KSP	KSP	30.2518	-12.5254	1185	-0.00011438	-0.00100177	-0.00244097	0.00120908	-0.00354634	0.0030469	0.00225902	-0.000306499	-0.00344092	-0.0022964	-0.00690769	-0.00262115	0.00210923	-0.00446578	-0.00626407	0.00322338	-0.012457	-0.00471747	-0.0141867	0.00210718	372.094	37	20.4	60	1098	30.1168
607	Gmc_f_KS2_10_47.jpg	Gmc	F	KSP	KSP	30.2518	-12.5254	1185	0.000325914	0.00107573	0.00145528	0.00231093	-0.00587988	0.00208455	0.00950257	-0.00368796	-0.00973551	0.00194103	0.00551166	-0.00341756	0.00626811	-0.00288735	-0.0063082	0.00237163	-0.00377892	0.00124629	-0.00828769	0.00121326	356.868	37	20.4	60	1098	30.1168
608	Gmc_f_KS2_10_48.jpg	Gmc	F	KSP	KSP	30.2518	-12.5254	1185	0.00076101	-0.00147862	-0.00401225	0.0023263	-0.00291527	0.00127832	0.000967451	-0.00211284	-0.000999006	-0.00133857	-0.00522511	-0.00279956	-0.00278627	-0.00106362	-0.0054041	0.00715097	-0.00428633	-0.00212012	-0.00565977	-0.00613838	373.755	37	20.4	60	1098	30.1168
609	Gmc_f_KS2_10_49.jpg	Gmc	F	KSP	KSP	30.2518	-12.5254	1185	0.00320899	-0.000283321	-0.0051062	0.0020069	-0.00211978	0.000817367	-0.0060953	-0.00104881	-0.00239594	-0.0009495	-0.00306097	-0.00208849	0.00355278	-0.00429608	-0.00529318	0.00234064	0.000804152	0.00320784	-0.00933763	-0.00607998	352.722	37	20.4	60	1098	30.1168
610	Gmc_f_KS2_10_50.jpg	Gmc	F	KSP	KSP	30.2518	-12.5254	1185	0.000933802	-0.00135626	-0.00276786	0.00219272	0.00244308	0.00047082	0.000157369	-0.00354546	0.00306299	-0.00243554	0.00463103	-0.00922785	0.00710745	-0.00414624	-0.0059535	0.00445051	-0.00556852	-0.00629369	-0.0164363	-0.00628133	349.223	37	20.4	60	1098	30.1168
611	Gmc_f_KS2_10_51.jpg	Gmc	F	KSP	KSP	30.2518	-12.5254	1185	-0.000242937	-0.0012835	-0.00232641	-0.000215946	-0.0020048	-0.000244211	0.000872955	0.00122084	-0.00588316	0.00188583	-0.0119689	-0.00302477	0.000816563	-0.00364272	-0.00270462	0.00503706	-0.0112437	0.00545455	-0.00330342	-0.00675718	366.29	37	20.4	60	1098	30.1168
612	Gmc_f_KS2_10_52.jpg	Gmc	F	KSP	KSP	30.2518	-12.5254	1185	-0.00165866	0.00101914	-0.000527407	-0.000603201	-0.000515247	0.00115233	-0.0018643	-0.00218797	0.00259157	-0.00406071	0.00529273	0.0018917	-0.00591762	0.00379931	0.000593655	-0.00579483	-0.0100808	-0.0174115	-0.0015272	-0.00207149	335.575	37	20.4	60	1098	30.1168
613	Gmc_f_KS2_10_53.jpg	Gmc	F	KSP	KSP	30.2518	-12.5254	1185	0.00143458	-0.000783861	-0.00390694	0.000480771	0.00360192	0.00297081	-0.00871742	-0.000639207	-0.00150308	-0.000107181	-0.00476418	-0.00305454	0.00221794	0.0030469	-0.00950004	0.00317461	-0.0071747	0.00123987	-0.0114101	-0.00411925	372.66	37	20.4	60	1098	30.1168
614	Gmc_f_KS2_10_54.jpg	Gmc	F	KSP	KSP	30.2518	-12.5254	1185	0.00210918	-0.00264122	-0.00272425	0.0016365	-7.39e-05	0.00136257	-0.0049648	-0.00161582	0.00489328	-0.00176617	-0.00127642	-0.00517753	-0.000995109	-0.00573874	-0.00639337	0.0025984	0.00127103	-0.00119556	-0.0126654	-0.0043861	368.295	37	20.4	60	1098	30.1168
615	Gmc_f_KS2_10_55.jpg	Gmc	F	KSP	KSP	30.2518	-12.5254	1185	0.00305126	-0.00199059	-0.00110623	-0.00147526	-0.00339709	2.4e-05	0.000485715	-0.00123226	-0.00869144	0.00306826	-0.000185821	-0.00421439	0.00299595	-0.00564859	-0.00422937	0.000882265	0.00434535	9.06e-05	-0.00021162	-0.00734607	365.265	37	20.4	60	1098	30.1168
616	Gmc_f_KS2_10_56.jpg	Gmc	F	KSP	KSP	30.2518	-12.5254	1185	0.00181834	-0.000785964	-0.00142335	0.00351316	-0.000878569	0.003246	-0.000560559	-0.00233881	-0.00644218	-0.00106062	-0.00965422	-0.00388017	0.00214309	-0.00388391	0.000446294	0.00788139	-0.0142464	0.00957638	-0.0082163	0.00508679	368.243	37	20.4	60	1098	30.1168
617	Gmc_f_KS2_10_57.jpg	Gmc	F	KSP	KSP	30.2518	-12.5254	1185	0.00218609	0.000851578	-0.00702335	-0.00264271	-0.00384166	0.00210341	-0.00445142	-0.00611151	-0.0041507	0.000259704	-0.0131256	-0.000674408	-0.0134082	-0.0104792	-0.00605508	-0.00310598	-0.020916	-0.0224219	-0.0134491	-0.0168107	388.033	37	20.4	60	1098	30.1168
618	Gmc_f_KS2_10_58.jpg	Gmc	F	KSP	KSP	30.2518	-12.5254	1185	0.00375213	-0.00366797	-0.00427361	-0.00177745	-0.00336974	0.00260378	-0.000394113	-0.00549859	0.00019436	-0.00228477	-0.00106572	-0.00269882	-0.00411212	-0.00178936	-0.00604121	0.00237443	-0.00422577	0.000726076	-0.00637759	-0.00215244	384.555	37	20.4	60	1098	30.1168
619	Gmc_f_KS2_10_59.jpg	Gmc	F	KSP	KSP	30.2518	-12.5254	1185	-0.000110395	-0.000175736	-0.00319809	-0.00106067	-0.00424798	0.00110198	-0.00221743	-0.000869561	-0.00210759	-0.00118051	-0.00341637	-0.00444865	0.00213977	0.00285033	-0.0117598	0.00331344	0.00123463	0.00938358	-0.00879239	0.00490154	373.437	37	20.4	60	1098	30.1168
620	Gmc_f_KS2_10_60.jpg	Gmc	F	KSP	KSP	30.2518	-12.5254	1185	0.00239548	-0.00287193	-0.00574601	0.00203712	-0.00189442	0.00195086	0.00087898	-0.00744387	-0.0049107	-0.0058587	-0.00835318	-0.00728722	0.00748336	-0.00294297	-0.0118785	0.00393349	-0.00756049	-0.000183219	-0.011768	-0.0118771	358.076	37	20.4	60	1098	30.1168
621	Gmc_f_KS2_10_61.jpg	Gmc	F	KSP	KSP	30.2518	-12.5254	1185	0.00396162	-0.00115722	0.000345104	-0.00243214	-0.00271487	0.0029188	0.000469428	-0.00288952	-0.00505691	-0.0039967	-0.0101166	-0.00357447	0.00447558	-0.00204668	-0.00466795	-0.000882388	-0.00672984	0.00399788	-0.00820522	0.00277752	359.735	37	20.4	60	1098	30.1168
622	Gmc_f_KS2_10_62.jpg	Gmc	F	KSP	KSP	30.2518	-12.5254	1185	0.000172331	-0.00192051	-0.0021718	0.000180896	0.00436843	0.00207584	-0.00161107	0.00165951	-0.0038529	0.00290229	-0.00638255	-0.0025703	0.00024183	-0.00072478	0.00427599	0.00138084	-0.00778622	-0.00317878	-0.00231476	-0.00577621	373.449	37	20.4	60	1098	30.1168
623	Gmc_f_KS2_10_63.jpg	Gmc	F	KSP	KSP	30.2518	-12.5254	1185	-0.00107458	-0.0010798	-0.00063941	0.0012299	-0.00106957	0.00191458	-0.00355842	-0.000681112	-0.00480283	0.000747186	0.00198056	-0.00640705	0.00185077	-0.00244765	-0.00328569	0.00399992	-0.0041348	0.00688611	-0.00692095	-0.00236134	366.448	37	20.4	60	1098	30.1168
624	Gmc_f_KS2_10_64.jpg	Gmc	F	KSP	KSP	30.2518	-12.5254	1185	-0.000927249	0.00125799	-0.00438699	-0.000601512	-0.00531174	0.000710753	0.00376606	-3.94e-06	-0.00488652	-0.000903091	-0.0147422	-0.00245054	0.00417777	-0.00253933	-0.00140872	-0.0026097	-0.0150635	0.000367253	-0.00787424	0.00413173	373.333	37	20.4	60	1098	30.1168
625	Gmc_f_KS2_10_65.jpg	Gmc	F	KSP	KSP	30.2518	-12.5254	1185	-0.00202705	0.000504167	0.000519838	-0.00224159	-0.00281421	0.00396751	-0.00650374	0.00264188	-0.00613265	-0.000500936	-0.00245225	-0.00189664	0.00353852	6.57e-06	-0.0135743	0.00307248	-0.00232348	0.00452605	-0.00681739	-0.00702113	378.223	37	20.4	60	1098	30.1168
626	Gmc_f_KS2_10_66.jpg	Gmc	F	KSP	KSP	30.2518	-12.5254	1185	0.00472402	-0.00309207	-0.0041223	9.3e-05	-0.0050606	0.00248548	0.000290218	-0.00137707	-0.00335318	-0.00163222	-0.0067201	-0.00158874	0.00292901	-0.00588711	-0.00435289	-0.00194622	-0.00511002	0.000188753	-0.011241	-0.00499367	374.445	37	20.4	60	1098	30.1168
627	Gmc_f_KS2_10_67.jpg	Gmc	F	KSP	KSP	30.2518	-12.5254	1185	0.00103313	-0.00254173	-0.00640743	-0.000603078	-0.00146976	0.000103571	0.00115422	-0.00268793	0.000713377	-0.00354294	-0.000323224	0.000805428	-0.00149265	0.00128869	-0.0096101	-0.00284994	-0.00023261	-0.00293349	-0.0114679	-0.0116999	371.213	37	20.4	60	1098	30.1168
628	Gmc_f_KS2_10_68.jpg	Gmc	F	KSP	KSP	30.2518	-12.5254	1185	0.0026173	-0.0013023	-0.00117762	0.00059441	-0.00212039	0.000924917	-0.00131099	-0.000119888	-0.00290568	0.000697824	-0.0136977	-0.00137539	0.00669301	-0.00184478	0.00207723	-0.002125	-0.00611112	-0.00752691	0.00197116	-0.0116284	372.838	37	20.4	60	1098	30.1168
629	Gmc_f_KS2_10_69.jpg	Gmc	F	KSP	KSP	30.2518	-12.5254	1185	0.00386726	-0.0006021	0.000572226	0.00146474	-0.00167551	0.00592749	0.00146614	-0.00128874	-0.00106443	0.000711713	-0.00323384	-0.00719521	0.00359938	-0.00522637	-0.00673941	0.000959002	0.00198671	0.000686692	-0.0058325	-0.00757781	387.123	37	20.4	60	1098	30.1168
630	Gmc_f_KS2_10_70.jpg	Gmc	F	KSP	KSP	30.2518	-12.5254	1185	0.000304385	0.000729633	0.00152921	0.00145131	-0.00427496	0.000260239	0.00252523	0.00415235	-0.000507091	-0.00147802	-0.00238393	-0.00164477	0.00164449	-0.00556814	-0.00507069	0.000364918	-0.000784994	-0.00409568	-0.00859599	-0.0004023	359.512	37	20.4	60	1098	30.1168
631	Gmc_f_KS2_10_71.jpg	Gmc	F	KSP	KSP	30.2518	-12.5254	1185	-0.00168334	-0.000373862	-0.00131506	0.00140544	-0.00191251	-0.000619328	-9.74e-05	-0.000898329	-5.28e-05	-0.0014496	-0.00177672	-0.0031304	0.000408085	0.000658912	-0.00539985	0.00080914	-0.00546666	0.00374117	-0.00941809	-0.00506214	370.533	37	20.4	60	1098	30.1168
632	Gmc_f_KS2_10_72.jpg	Gmc	F	KSP	KSP	30.2518	-12.5254	1185	0.0018405	-0.00173551	-0.00199588	0.00290398	-0.00377361	0.000760375	-0.00155225	-0.00152842	-0.00699756	-0.000242986	-0.00937543	-0.00633052	0.00425027	-0.00037549	-0.00910227	0.00718303	-0.0175932	0.00519934	-0.0126307	0.000769101	380.566	37	20.4	60	1098	30.1168
633	Gmc_f_KS2_10_73.jpg	Gmc	F	KSP	KSP	30.2518	-12.5254	1185	0.000854994	-0.00146948	-0.00509538	0.00170725	-0.00268324	0.00101151	0.000478512	-0.00376397	-0.000550566	-5.69e-05	-0.00343972	-0.00638789	0.00184966	0.000102053	-0.00962257	0.00351401	0.00184648	0.00573006	-0.00437796	-0.00394843	363.797	37	20.4	60	1098	30.1168
634	Gmc_f_KS2_10_74.jpg	Gmc	F	KSP	KSP	30.2518	-12.5254	1185	-0.000821569	0.00089384	-0.00518514	0.000317868	-0.000699749	0.00038386	-0.0035499	-0.00293671	-0.00693472	0.00147715	-0.0100567	-0.00364933	-0.00026338	0.00513631	-0.00425358	-0.00106153	0.00161043	0.00240369	0.00663652	-0.00193416	363.078	37	20.4	60	1098	30.1168
635	Gmc_f_KS2_10_75.jpg	Gmc	F	KSP	KSP	30.2518	-12.5254	1185	0.00226598	0.00117585	0.00144044	-8.35e-05	-0.0063234	-0.00252669	0.0037948	-0.00126836	-0.00133025	-0.0036837	-0.0052868	0.00297989	0.000214967	-0.00102168	-0.00339566	-0.0123064	-0.00824932	-0.019818	-0.0137636	-0.0139275	373.657	37	20.4	60	1098	30.1168
636	Gmc_f_KS2_10_76.jpg	Gmc	F	KSP	KSP	30.2518	-12.5254	1185	-0.000278049	0.000312088	-0.00299868	-0.00300133	-0.00444202	-0.00160415	-0.000564982	-0.00367187	-0.00271738	0.00105088	-0.00753846	-0.00456851	-0.00434582	0.0018851	-0.0130336	0.0085179	-0.00232675	-0.00174122	-0.0115742	-0.00871502	358.576	37	20.4	60	1098	30.1168
637	Gmc_f_KS2_10_77.jpg	Gmc	F	KSP	KSP	30.2518	-12.5254	1185	0.00404155	-0.00155098	-0.00315217	-0.000405471	-0.00225537	0.0013947	-0.00696351	-0.00380172	-0.00876324	0.00246347	-0.0157529	-0.00243357	0.00204801	0.0017281	0.00544806	-0.00290686	-0.00164387	0.00360602	0.00187114	-0.00402456	378.256	37	20.4	60	1098	30.1168
638	Gmc_f_KS2_10_78.jpg	Gmc	F	KSP	KSP	30.2518	-12.5254	1185	-0.00025891	0.000671037	-0.00595349	0.00109593	-0.00732097	0.0014156	-0.00344047	-0.00622694	-0.00140405	-0.000953215	-0.00559803	-0.0056652	-0.0017415	-0.00303011	-0.00892278	0.00213111	-0.00580251	0.00469006	-0.0138983	-0.00286009	373.607	37	20.4	60	1098	30.1168
639	Gmc_f_KS2_10_79.jpg	Gmc	F	KSP	KSP	30.2518	-12.5254	1185	0.0055227	-0.00202119	-0.00163799	0.00132161	-0.00265432	0.00195234	-0.00192671	-0.00222362	-0.00140982	0.000556891	-0.00549621	-0.00529599	0.00456353	-0.00535281	-0.00855992	0.00542921	-0.00429687	-0.00117946	-0.0168367	-0.00245157	369.566	37	20.4	60	1098	30.1168
640	Gmc_f_KS2_10_80.jpg	Gmc	F	KSP	KSP	30.2518	-12.5254	1185	0.00236655	-0.000296165	-0.00270926	-0.00243042	0.00105644	0.000172785	-0.00285492	-0.00449304	-0.0116982	0.00401938	-0.0116819	0.000565516	0.00431929	-0.00313768	-0.000347716	0.00118126	0.00393444	-0.00398905	-0.00729788	0.00318124	360.626	37	20.4	60	1098	30.1168
641	Gmc_m_SU1_10_1.jpg	Gmc	M	KSP	KSP	30.2518	-12.5254	1185	-0.00145301	0.00129218	0.001753	-0.0012666	0.00402131	0.00204399	0.000335338	0.00119341	0.00531216	0.00396089	-0.00580999	0.00175508	-0.00533032	0.000664574	0.00218654	-0.00270156	-0.000974988	-0.0040173	0.0110127	0.00463883	324.436	46	25.6	70	1021	30.1168
642	Gmc_m_SU1_10_2.jpg	Gmc	M	SNP	SNP	30.6018	-8.57988	859	-0.000149211	-0.00176245	0.00229568	-9.24e-05	0.00695559	0.0019603	-9.62e-05	0.00454226	-0.000261321	0.00697802	0.00390933	0.00284093	-0.00076442	0.00405668	0.00501134	-0.000592136	-0.0186258	-0.00403074	0.00561346	0.00769967	314.555	46	25.6	70	1021	30.54
643	Gmc_m_SU1_10_3.jpg	Gmc	M	SNP	SNP	30.6018	-8.57988	859	0.00156117	-0.000575638	0.00055899	0.000817363	0.00913957	0.00377719	-0.0076543	-0.00208107	-0.00166122	0.00308706	0.002954	-0.000431285	0.00623618	-0.00194929	0.00491392	-0.00319083	0.00042345	-0.00887134	0.00921891	0.00267616	323.921	46	25.6	70	1021	30.54
644	Gmc_m_SU1_10_4.jpg	Gmc	M	SNP	SNP	30.6018	-8.57988	859	4.93e-05	-0.00146727	0.00514572	-0.000665062	0.00245334	-0.000393217	-0.000886335	0.0012907	-0.00230056	0.00206596	0.00820935	0.00400333	0.0010835	0.00122282	0.00308217	0.000268059	0.00594665	0.00142926	-0.00288315	0.00428966	310.83	46	25.6	70	1021	30.54
645	Gmc_m_SU1_10_5.jpg	Gmc	M	SNP	SNP	30.6018	-8.57988	859	0.000656281	-0.00182271	-0.00374067	0.000313018	0.000399155	-0.00087065	0.000965077	0.000404726	0.000871826	-0.000921999	-0.00519158	0.00170113	0.000811486	-0.00194434	-0.00614176	0.000881989	-0.00266021	0.0041332	-0.00913992	0.0084703	333.433	46	25.6	70	1021	30.54
646	Gmc_m_SU1_10_6.jpg	Gmc	M	SNP	SNP	30.6018	-8.57988	859	-0.00319335	0.00169351	0.00166069	0.000952199	0.00364122	-0.000421484	-0.00402207	0.000465876	-0.000939917	-0.00229883	-0.00606633	0.000634773	-6.97e-05	-0.00340349	0.00194571	0.00100611	-0.00939713	-0.00108187	-0.00131649	0.00696313	327.331	46	25.6	70	1021	30.54
647	Gmc_m_SU1_10_7.jpg	Gmc	M	SNP	SNP	30.6018	-8.57988	859	0.00171972	-0.00156881	0.00154723	0.000315148	0.0048305	-0.00258656	-0.00278535	-0.00095812	0.00444192	0.00530439	0.010068	0.000856992	0.00791529	-0.00077465	0.00644007	0.00275893	0.0120684	-0.00137616	0.0115296	-0.00518243	308.16	46	25.6	70	1021	30.54
648	Gmc_m_SU1_10_8.jpg	Gmc	M	SNP	SNP	30.6018	-8.57988	859	0.0026702	0.00221008	-0.00013301	-0.00150999	0.00170299	-0.00183446	-0.00413805	-0.00261218	0.00463545	-0.00175538	-0.00284968	-1.85e-05	0.00464335	-0.000356379	0.00506481	0.00298671	-0.00088234	-0.00294524	0.00311738	0.00193564	322.331	46	25.6	70	1021	30.54
649	Gmc_m_SU1_10_9.jpg	Gmc	M	SNP	SNP	30.6018	-8.57988	859	1.05e-05	-0.00085283	-0.00219652	-0.0012961	0.00723989	0.0012924	-0.0126768	0.00246208	-0.0088063	0.00233732	-0.00904245	0.00214864	0.00270213	-0.000116355	0.00464617	-0.003495	-0.00355018	0.00427768	0.00427056	-0.00696773	329.569	46	25.6	70	1021	30.54
650	Gmc_m_SU1_10_10.jpg	Gmc	M	SNP	SNP	30.6018	-8.57988	859	-0.00186627	0.00222941	0.0034426	-0.000964807	9.7e-05	0.00206544	0.0045697	-0.00125498	0.00461611	-0.000644283	0.00406494	0.000818175	0.00542069	0.000269504	0.00371627	0.0050163	0.00507846	0.000524574	0.000287744	0.00238287	322.132	46	25.6	70	1021	30.54
651	Gmc_m_SU1_10_11.jpg	Gmc	M	SNP	SNP	30.6018	-8.57988	859	-0.00312086	0.00148043	-0.00122008	-0.00237301	0.000958944	0.00164148	-0.00189788	0.0018916	0.0011494	-0.00254778	0.00488456	-0.000278839	-0.00205525	-0.00436816	-0.00418824	0.00588862	0.000165634	0.0080784	-0.00434568	0.000199914	316.347	46	25.6	70	1021	30.54
652	Gmc_m_SU1_10_12.jpg	Gmc	M	SNP	SNP	30.6018	-8.57988	859	0.00220232	0.0018063	-0.00300409	0.000284631	0.00189217	-0.00134911	-0.00791812	-0.000441404	0.00243548	-0.00162979	0.00554271	0.000436632	0.000827939	-0.00149421	0.000890235	-0.00155915	-0.00899958	-0.0124787	-0.0031959	0.00298146	336.634	46	25.6	70	1021	30.54
653	Gmc_m_SU1_10_13.jpg	Gmc	M	SNP	SNP	30.6018	-8.57988	859	7.87e-05	-0.000181755	0.000896134	-0.00303872	0.00935085	-0.00172232	-0.0061955	0.000131219	0.00284679	-0.00190253	0.00537452	-9.36e-05	0.000649703	-0.000830446	0.00322074	0.00142284	-0.00316835	-0.000368872	0.00395114	0.00397665	335.267	46	25.6	70	1021	30.54
654	Gmc_m_SU1_10_14.jpg	Gmc	M	SNP	SNP	30.6018	-8.57988	859	0.00260231	-5.13e-05	-0.00112955	-0.00191211	-0.000422785	0.00437692	-0.00166952	0.00155286	-0.00148683	0.00487341	-0.00662576	-0.00028426	0.00540862	0.000151221	0.0080333	0.00154471	-0.00101047	0.000728329	0.002229	0.0112468	322.096	46	25.6	70	1021	30.54
655	Gmc_m_SU1_10_15.jpg	Gmc	M	SNP	SNP	30.6018	-8.57988	859	-0.00308687	0.00198425	0.0004369	0.000897479	0.00339236	-0.00205611	-0.0013815	0.00149437	0.00104517	0.00119346	-0.0006811	0.0014803	-0.000306503	-0.000613755	0.00491767	-0.000385527	-0.00111802	-0.000133125	0.00390873	-0.00239596	337.89	46	25.6	70	1021	30.54
656	Gmc_m_SU1_10_16.jpg	Gmc	M	SNP	SNP	30.6018	-8.57988	859	-0.00354068	-0.000953082	-0.00284227	0.00720351	-0.000553605	-0.00252669	0.00698172	-0.000363199	0.00319293	-0.00272184	0.00568349	-0.00222323	-0.00623165	-0.00405505	-0.00809849	0.00445049	-0.0147685	0.000684798	0.00182555	-0.00365334	344.413	46	25.6	70	1021	30.54
657	Gmc_m_SU1_10_17.jpg	Gmc	M	SNP	SNP	30.6018	-8.57988	859	0.00358378	-0.000460389	0.00212414	-0.00088814	0.00130614	6.22e-05	-0.00476914	0.00165623	0.00329998	-0.000240854	0.00348292	-0.000584503	0.00909784	-0.000354593	-0.000452485	0.000327196	0.00193238	0.00588123	0.00686394	-0.000186086	333.625	46	25.6	70	1021	30.54
658	Gmc_m_SU1_10_18.jpg	Gmc	M	SNP	SNP	30.6018	-8.57988	859	-0.00281029	0.000106637	0.000423082	0.00130971	0.00033786	0.00145852	-0.00661132	-0.000343192	0.00169832	0.000263134	-0.00147594	-0.00160576	-0.000113624	0.0013057	0.00252157	0.00285012	0.00627957	0.00823855	0.00414657	0.00998038	327.247	46	25.6	70	1021	30.54
659	Gmc_m_SU1_10_19.jpg	Gmc	M	SNP	SNP	30.6018	-8.57988	859	-0.000340449	0.00110664	0.00445451	-0.00365907	-0.000379888	-0.0011303	-0.00290814	-0.000749809	0.0034284	0.00131556	0.00177248	0.00344665	-0.000648793	-0.00102278	0.00426731	-0.00375688	0.0138065	-0.00507256	0.00630417	0.00284182	324.444	46	25.6	70	1021	30.54
660	Gmc_m_SU1_10_20.jpg	Gmc	M	SNP	SNP	30.6018	-8.57988	859	0.00194194	-0.000852286	0.00279546	0.00109944	0.00269807	-0.00126241	7.8e-05	0.00400538	-0.00772856	0.00168053	-0.00345382	0.0010111	0.0113285	-0.00327742	2.55e-06	0.000282132	-0.0110678	0.00516356	-0.00334474	0.00708967	333.408	46	25.6	70	1021	30.54
661	Gmc_m_SU1_10_21.jpg	Gmc	M	SNP	SNP	30.6018	-8.57988	859	0.00107992	-0.00245474	-0.00143757	-0.00187568	0.00477804	0.000676132	-0.00668029	-0.00254524	-0.00190973	0.000390539	-0.00590108	0.00309251	-0.00491634	-0.00122668	0.00713904	0.00519056	-0.00702204	-0.00703104	0.0140268	-0.0122902	340.13	46	25.6	70	1021	30.54
662	Gmc_m_SU1_10_22.jpg	Gmc	M	SNP	SNP	30.6018	-8.57988	859	0.00103091	-0.00174212	-0.00267961	0.00066984	0.00486487	0.000687815	-0.00701525	-0.00424905	-0.0074322	-0.00193051	0.00376523	-0.000384761	0.00320465	-0.00243595	-0.00401578	-0.00131172	-6.74e-05	-0.00671043	-0.0122086	-0.00128544	339.586	46	25.6	70	1021	30.54
663	Gmc_m_SU1_10_23.jpg	Gmc	M	SNP	SNP	30.6018	-8.57988	859	0.0017344	0.000774225	-0.00210535	0.00293111	0.0204846	-0.00460665	-0.0169469	0.00144938	-0.00391942	0.000654285	0.0254815	-0.000383383	0.00977517	-0.0140998	0.00641337	0.0223832	0.0206978	0.00101214	0.00952661	-0.0164962	313.162	46	25.6	70	1021	30.54
664	Gmc_m_SU1_10_24.jpg	Gmc	M	SNP	SNP	30.6018	-8.57988	859	-0.000411468	0.000330793	0.00229941	-0.000187428	0.00856226	-0.00231131	-0.00349371	-0.00026215	0.00348777	-0.00139427	0.0116239	0.00156086	0.0022334	-0.00689833	0.00250926	0.00795891	-0.00186504	0.00713914	-0.00136938	-0.000107045	318.53	46	25.6	70	1021	30.54
665	Gmc_m_SU1_10_25.jpg	Gmc	M	SNP	SNP	30.6018	-8.57988	859	-4.24e-05	0.000917991	-0.00139174	-0.00206756	-0.00154978	-0.000787432	-0.00178958	0.00114826	-0.00341608	0.000732544	0.000120294	0.00320402	0.00195368	-0.00270047	0.00143718	0.000714577	0.0133848	-0.000312203	-0.00215477	0.000254093	341.126	46	25.6	70	1021	30.54
666	Gmc_m_SU1_10_26.jpg	Gmc	M	SNP	SNP	30.6018	-8.57988	859	0.00112745	0.000432909	0.000111424	-0.00464854	-0.00482941	0.00114205	0.00264257	0.00185522	0.00362144	-0.00218131	-0.01292	0.000487961	0.00398794	0.00123807	0.00907288	-0.00167208	-0.00907549	0.00148767	0.00379442	0.00900898	342.213	46	25.6	70	1021	30.54
667	Gmc_m_SU1_10_27.jpg	Gmc	M	SNP	SNP	30.6018	-8.57988	859	-0.00211129	0.000714763	-0.00117485	-0.000575752	-0.00337168	-0.0021234	-0.000804559	-0.00106858	0.00226003	0.00234294	-0.0097219	0.000535772	0.000121968	-0.00062497	0.00552482	0.00150871	-0.0106788	-0.00216379	-0.000242575	0.0038292	329.752	46	25.6	70	1021	30.54
668	Gmc_m_SU1_10_28.jpg	Gmc	M	SNP	SNP	30.6018	-8.57988	859	0.0023641	0.00138477	0.00130221	-0.000838635	-0.00213754	-0.000620103	-0.00212153	0.00227882	-0.00448718	-0.00277357	0.00189567	-0.00160617	0.00102236	-0.00287891	0.00600868	0.00243551	0.00137986	-0.00881437	-0.00480137	0.000927009	332.805	46	25.6	70	1021	30.54
669	Gmc_m_SU1_10_29.jpg	Gmc	M	SNP	SNP	30.6018	-8.57988	859	-0.001131	0.000596345	0.00293551	0.00114176	0.00254976	-0.00159761	0.00147658	-0.0035391	0.000706934	-0.00046629	0.00468796	-0.000822657	0.00685878	0.000321736	0.00121833	-0.00337586	-0.000748127	-0.00151376	0.00271812	0.00312095	330.526	46	25.6	70	1021	30.54
670	Gmc_m_SU1_10_30.jpg	Gmc	M	SNP	SNP	30.6018	-8.57988	859	0.00359637	0.000522552	0.000918718	-0.00471444	-0.000931875	-0.00135269	0.00162573	0.00148211	0.00323282	0.00303495	0.00119174	0.00253987	0.00922244	-0.000219616	0.00672541	-0.00134219	-0.0109613	-0.00475277	-0.0146017	0.00986568	317.009	46	25.6	70	1021	30.54
671	Gmc_m_SU1_10_31.jpg	Gmc	M	SNP	SNP	30.6018	-8.57988	859	0.00268677	0.000637506	0.00519609	-0.00218682	-0.00290242	-0.000265826	0.00384382	0.0020152	-0.00127959	0.00286673	-0.00176569	0.00271813	0.00686361	-0.00167705	0.00526678	0.000628122	0.0116341	0.00187869	0.0158252	-7.3e-05	341.599	46	25.6	70	1021	30.54
672	Gmc_m_SU1_10_32.jpg	Gmc	M	SNP	SNP	30.6018	-8.57988	859	0.00112536	0.000850509	0.0073895	-0.00360391	0.00291145	0.00276799	0.00154825	0.00232716	0.0022828	0.00237797	0.00248483	0.00186153	0.000237428	-0.00135737	-0.00134205	0.00431087	0.00487869	0.00731362	0.00443069	0.00921169	329.829	46	25.6	70	1021	30.54
673	Gmc_m_SU1_10_33.jpg	Gmc	M	SNP	SNP	30.6018	-8.57988	859	0.000198833	-0.000867599	0.000144124	-0.00164699	0.00160376	-0.000452955	-0.00207833	-0.000929901	0.00180016	-0.00249634	-0.00329863	-0.000181488	-0.0023605	0.00349884	0.00248582	-0.000773283	-0.001783	0.00173366	0.00230174	0.00519256	334.786	46	25.6	70	1021	30.54
674	Gmc_m_SU1_10_34.jpg	Gmc	M	SNP	SNP	30.6018	-8.57988	859	-0.00174469	0.0019708	-0.00263493	-0.00314126	0.00841562	0.00036595	-0.0115822	-0.00164475	-0.00155751	-0.00170096	-0.00425899	-0.00198686	0.00132296	-0.000531275	0.00599862	0.00201057	0.00705758	0.00113357	0.00180231	0.0103161	330.214	46	25.6	70	1021	30.54
675	Gmc_m_SU1_10_35.jpg	Gmc	M	SNP	SNP	30.6018	-8.57988	859	-0.000674587	-0.000383376	0.0075382	-0.00165288	0.000853848	-0.000342362	0.000233633	-0.000136514	-0.000399777	0.00143101	0.00637286	0.00218313	0.00985672	0.000646335	0.00673666	-0.00276493	-0.00334228	0.00125556	0.0019373	0.0147352	320.149	46	25.6	70	1021	30.54
676	Gmc_m_SU1_10_36.jpg	Gmc	M	SNP	SNP	30.6018	-8.57988	859	-0.00242518	-0.00114117	0.000638441	0.00210592	-0.00163989	0.00152841	0.00332394	0.00548355	0.00579582	-0.00321244	0.00179518	0.0010005	0.00180239	-0.00304574	0.00404937	0.000704478	-0.0018758	-0.000735303	0.00894691	0.0017648	333.894	46	25.6	70	1021	30.54
677	Gmc_m_SU1_10_37.jpg	Gmc	M	SNP	SNP	30.6018	-8.57988	859	-0.00166133	-0.000423539	-0.00263452	0.00109355	-0.000916168	0.000947721	-0.00304568	0.00274954	-0.00165377	-0.00150141	-0.00430755	0.00135877	-0.000666243	-0.00376259	-0.00629861	0.00198279	-0.00596709	0.00308292	-0.00590501	0.00241282	329.524	46	25.6	70	1021	30.54
678	Gmc_m_SU1_10_38.jpg	Gmc	M	SNP	SNP	30.6018	-8.57988	859	-0.00196802	0.0019	-0.000904045	0.0012729	-0.00231313	-0.00332077	0.00370972	-0.00103641	0.000816005	0.00211914	0.0053289	-0.000557945	0.00291343	0.000343997	0.000578441	0.00284181	0.00305353	0.00554808	0.00432819	0.00933084	319.94	46	25.6	70	1021	30.54
679	Gmc_m_SU1_10_39.jpg	Gmc	M	SNP	SNP	30.6018	-8.57988	859	0.000458801	0.000872825	0.000315996	-0.00197512	-0.00302405	0.00156758	-0.00151693	-0.00100944	0.00193054	0.00102112	-0.00220322	0.00293887	-0.00503479	0.00297076	0.00272213	-0.00125443	-0.00584855	-0.00321982	0.0058943	0.00657829	330.134	46	25.6	70	1021	30.54
680	Gmc_m_SU1_10_40.jpg	Gmc	M	SNP	SNP	30.6018	-8.57988	859	0.00243561	-0.00169417	0.000617385	-0.000525751	-0.00305844	0.00246817	0.000117954	0.00497156	-0.000592716	0.00331469	-0.00964479	0.00419223	0.00644548	0.00666036	0.0122332	-0.00351978	0.00497611	0.00462452	0.0204659	0.00442713	332.116	46	25.6	70	1021	30.54
681	Gmc_f_SU1_10_41.jpg	Gmc	F	SNP	SNP	30.6018	-8.57988	859	0.000169956	-0.00101509	0.000739677	0.00118845	-0.00791236	0.00159416	0.00917507	0.00466661	-0.0053248	0.00384159	-0.00869405	0.00139249	0.00237201	0.00306804	-0.00533172	0.00162546	-0.00499537	0.00131042	-0.00119146	0.00749857	367.847	46	25.6	70	1021	30.54
682	Gmc_f_SU1_10_42.jpg	Gmc	F	SNP	SNP	30.6018	-8.57988	859	0.00355345	-0.00116503	0.000634003	-0.00139363	0.00267542	-0.000383732	0.000708549	-0.000135597	-0.0031116	-0.00151509	-0.0021625	-0.000726904	0.00480757	-0.0020123	-0.00120345	0.00120889	0.0026946	0.00595111	-0.00342099	0.0043186	367.183	46	25.6	70	1021	30.54
683	Gmc_f_SU1_10_43.jpg	Gmc	F	SNP	SNP	30.6018	-8.57988	859	0.000908243	-0.00206381	-0.00147006	0.00116155	0.00095724	0.00221765	-0.00181078	-0.0045258	-0.00938808	-0.00278263	-0.00971134	-0.00126922	0.00481251	-0.00210473	0.000798597	0.00718933	-0.008503	0.00410112	-0.00705886	0.00740929	363.868	46	25.6	70	1021	30.54
684	Gmc_f_SU1_10_44.jpg	Gmc	F	SNP	SNP	30.6018	-8.57988	859	-0.00214873	0.00127947	0.00219615	-0.000779103	-0.00747498	-0.00157948	0.0045216	0.00135158	-0.00109821	0.00239153	-0.00425694	0.0044407	-0.00118834	-0.000333996	-0.000334853	0.00795757	-0.00354176	-0.000574784	0.00337108	0.00396935	368.998	46	25.6	70	1021	30.54
685	Gmc_f_SU1_10_45.jpg	Gmc	F	SNP	SNP	30.6018	-8.57988	859	0.00320419	-0.00334861	-0.00415552	0.000726825	-0.00159386	-0.00277369	0.00211197	-0.000328178	-0.00283084	0.00389251	-0.00581267	-0.0028749	0.00850237	-0.00407634	0.00400602	0.00339128	0.00146697	0.00262948	0.00248798	-0.000111024	351.959	46	25.6	70	1021	30.54
686	Gmc_f_SU1_10_46.jpg	Gmc	F	SNP	SNP	30.6018	-8.57988	859	0.00166825	0.000286704	-0.00315437	0.00430704	-0.00371445	0.00204951	-0.00493864	-0.000901542	-0.00116426	0.00185976	-0.011531	-0.00441341	0.00336431	-0.00704131	0.00316413	0.00154055	0.00400258	0.00834196	-0.0021385	-0.00371056	359.507	46	25.6	70	1021	30.54
687	Gmc_f_SU1_10_47.jpg	Gmc	F	SNP	SNP	30.6018	-8.57988	859	0.00161271	-0.0010259	-0.000761954	0.000751373	0.00112213	0.0054313	-0.00275313	-0.00172168	-0.00617698	0.00241042	-0.00530123	-0.000515209	0.00231477	-0.00386447	-0.00077148	0.00295158	-0.00294432	0.00762721	0.000260623	-0.00329368	366.198	46	25.6	70	1021	30.54
688	Gmc_f_SU1_10_48.jpg	Gmc	F	SNP	SNP	30.6018	-8.57988	859	0.00943814	-0.00134025	0.000592845	-6.41e-05	-0.00115248	-0.000120219	0.00241262	-0.0019594	-0.00364369	-0.00147445	-0.00272666	-0.00176141	0.0121511	-0.00474349	0.0041543	-1.73e-06	-0.00753325	0.00416455	0.00291731	0.00515594	365.392	46	25.6	70	1021	30.54
689	Gmc_f_SU1_10_49.jpg	Gmc	F	SNP	SNP	30.6018	-8.57988	859	-0.000324572	0.000792745	-0.000974588	0.000812022	-0.000232933	0.00183634	-0.00431189	-0.00647071	-0.0018232	-0.00409902	-0.00439768	-0.00456104	-0.000388514	-0.00140264	-0.00206096	-0.00149403	-0.0103812	-0.00196339	-0.00430103	-0.00603677	369	46	25.6	70	1021	30.54
690	Gmc_f_SU1_10_50.jpg	Gmc	F	SNP	SNP	30.6018	-8.57988	859	0.00458044	-0.00122276	-0.00323185	-0.000121225	-0.00458587	0.00169344	-0.00278275	-3.74e-06	-0.0058023	-0.00100242	-0.0113668	-0.00702423	0.0110471	-0.00295909	-0.00336859	0.00362648	-0.0132346	0.00180282	-0.00992717	0.00769427	368.576	46	25.6	70	1021	30.54
691	Gmc_f_SU1_10_51.jpg	Gmc	F	SNP	SNP	30.6018	-8.57988	859	0.00479183	-0.000483262	-0.000651584	0.000103776	-0.0014106	-0.0019165	-0.00045009	-0.000851433	-0.0042597	-0.00186259	-0.00230176	0.00369408	0.00423743	0.00201722	-0.00498801	-0.00198362	-0.0077258	0.0017421	-0.0114667	0.00326134	368.359	46	25.6	70	1021	30.54
692	Gmc_f_SU1_10_52.jpg	Gmc	F	SNP	SNP	30.6018	-8.57988	859	0.00238803	-0.00134574	0.000276908	-0.00282961	0.00242715	-0.00165396	-0.00368695	-0.000825373	-0.011779	0.00176746	-0.0118872	-0.000423347	-0.00115914	-0.00133642	-0.00287879	0.0083111	-0.0125172	0.00278808	-0.00755182	0.00647799	372.141	46	25.6	70	1021	30.54
693	Gmc_f_SU1_10_53.jpg	Gmc	F	SNP	SNP	30.6018	-8.57988	859	-0.00217362	-0.000996282	-0.00351655	-0.00238687	-0.00349388	0.00133864	-0.00437352	-0.00444943	0.002673	-0.00128417	-0.00424791	-0.00359804	-0.00677254	-0.00167808	-0.00437588	0.0027835	0.0028762	-0.00390097	0.00178099	-0.000352326	376.698	46	25.6	70	1021	30.54
694	Gmc_f_SU1_10_54.jpg	Gmc	F	SNP	SNP	30.6018	-8.57988	859	0.00355726	0.000422742	-0.000871498	0.00102153	-0.0011917	0.000170299	-0.000776964	0.00364553	-0.00913702	-0.000136102	-0.00268613	-4.37e-05	0.00553295	-0.00548638	-0.00248065	0.0104537	-0.00290902	0.00689389	0.00130753	-0.00420533	347.488	46	25.6	70	1021	30.54
695	Gmc_f_SU1_10_55.jpg	Gmc	F	SNP	SNP	30.6018	-8.57988	859	9.96e-05	-0.00252325	-0.000976822	0.00130196	0.00114167	-0.000489825	-0.00841219	0.000294968	-0.00606119	-0.000975404	-0.00703463	-0.0052781	0.00255922	-0.00194344	0.0012058	0.0022909	-0.0108171	0.00879578	0.0012985	0.000166283	369.483	46	25.6	70	1021	30.54
696	Gmc_f_SU1_10_56.jpg	Gmc	F	SNP	SNP	30.6018	-8.57988	859	0.00331234	-0.000368706	-0.00330832	-0.00119766	-0.00276282	0.00145065	0.00319493	-0.004016	-0.0104135	0.00221105	-0.00723737	-0.00395751	0.00268137	-0.00470741	-0.00243366	0.0103292	-0.0122557	0.00882136	-0.0101005	-0.00545919	374.536	46	25.6	70	1021	30.54
697	Gmc_f_SU1_10_57.jpg	Gmc	F	SNP	SNP	30.6018	-8.57988	859	0.00528341	-0.0015766	-0.00606998	0.000591518	-0.00327044	0.000895654	-0.00317295	-0.00378747	-0.00780147	-0.00102323	-0.0148022	-0.0052256	0.00262028	-0.000785067	0.00226876	0.0084502	0.00283304	0.00653837	-0.00498321	0.000839723	350.587	46	25.6	70	1021	30.54
698	Gmc_f_SU1_10_58.jpg	Gmc	F	SNP	SNP	30.6018	-8.57988	859	0.00522107	0.0012251	-0.000646513	-0.00156922	-2.45e-05	0.000534873	-0.0058703	0.00233526	-0.0047249	-0.00215039	-0.00655925	-0.00130924	0.00542869	-0.0101159	-0.00147651	0.00321535	-0.00178883	-0.00146738	-0.00791263	-0.00270845	366.649	46	25.6	70	1021	30.54
699	Gmc_f_SU1_10_59.jpg	Gmc	F	SNP	SNP	30.6018	-8.57988	859	0.000448065	0.0013684	-0.00516393	-0.00356079	-0.000596418	0.000815014	0.00150616	-0.00497777	-0.0125301	0.00387791	-0.00419371	-0.00262648	0.00535226	-0.00427688	-0.00319553	0.00213892	0.000127457	0.00372038	-0.000856503	0.00334647	368.637	46	25.6	70	1021	30.54
700	Gmc_f_SU1_10_60.jpg	Gmc	F	SNP	SNP	30.6018	-8.57988	859	0.0032948	-0.00216335	-0.00523902	0.00236824	-0.00278722	0.00111575	-0.0050036	-0.000285481	-0.00568595	0.00191817	-0.00459651	-0.0027064	0.00723953	-0.000510783	-0.00278174	0.00249951	-0.000235738	0.00212225	-0.00212644	-0.00368941	366.258	46	25.6	70	1021	30.54
701	Gmc_f_SU1_10_61.jpg	Gmc	F	SNP	SNP	30.6018	-8.57988	859	0.00107287	-0.00176209	-0.00336973	0.00430321	-0.00738611	0.000657292	0.00759777	0.00270223	-0.00565816	-0.00054921	-0.00157371	-0.00563532	0.0055966	-0.00338185	-0.00227811	0.00398138	0.00496902	0.00469818	-0.000879766	4.95e-05	361.317	46	25.6	70	1021	30.54
702	Gmc_f_SU1_10_62.jpg	Gmc	F	SNP	SNP	30.6018	-8.57988	859	0.00291008	-0.000464453	-0.00512635	0.00256624	0.000284675	-0.00210157	-0.00370673	-0.00071115	-0.00296275	0.000719154	-0.00572737	-0.00188861	0.00984753	-0.00259884	0.000388064	0.00325434	-0.00995503	0.000257062	-0.0121512	-0.000588282	355.001	46	25.6	70	1021	30.54
703	Gmc_f_SU1_10_63.jpg	Gmc	F	SNP	SNP	30.6018	-8.57988	859	0.000156195	0.00131344	-0.00318142	0.00175274	0.000407623	-0.000836286	-0.000490341	0.00140659	0.00307758	0.00237001	-0.00319501	-0.00214663	-0.000760989	-0.0023858	-0.00297753	0.0072624	0.004237	0.00129885	0.00319391	-0.00240772	357.17	46	25.6	70	1021	30.54
704	Gmc_f_SU1_10_64.jpg	Gmc	F	SNP	SNP	30.6018	-8.57988	859	0.00406581	-0.00279163	-0.000362365	-0.000827189	-0.000470551	0.00226577	0.000361172	-0.00108315	0.0012562	-0.00023865	-0.00632499	-0.0050281	-6.01e-05	-0.00496857	-0.00392521	0.00935229	0.00291561	0.0034821	-0.00802586	-0.00507066	363.968	46	25.6	70	1021	30.54
705	Gmc_f_SU1_10_65.jpg	Gmc	F	SNP	SNP	30.6018	-8.57988	859	0.00355869	-0.00268215	-0.00244293	0.00183503	-0.00376994	0.000997869	-0.00317189	0.00302683	-0.0016061	0.00262725	-0.000491255	-0.00351094	0.0042244	-0.00601958	-0.00184123	0.00450656	0.00316427	0.00265627	-0.00811889	-0.00675554	353.34	46	25.6	70	1021	30.54
706	Gmc_f_SU1_10_66.jpg	Gmc	F	SNP	SNP	30.6018	-8.57988	859	0.00569309	-0.000750578	0.00202409	-0.000658454	0.00164506	0.00171405	0.000950851	-4.41e-05	-0.00770146	-0.0022022	0.00690733	-0.00239516	0.00866957	-0.00470801	-0.00282282	0.00254434	-0.00945892	0.00480068	-0.00606354	0.0100967	350.588	46	25.6	70	1021	30.54
707	Gmc_f_SU1_10_67.jpg	Gmc	F	SNP	SNP	30.6018	-8.57988	859	-0.000295674	0.00220343	-0.00584379	-0.000676418	0.00343984	0.00248307	-0.00856991	-0.00206369	-0.0045461	0.00154233	-0.00365318	-0.00586671	0.00168709	-0.00552713	-0.00404646	0.00520427	0.00195913	0.00563596	-0.00438995	-0.00775077	373.562	46	25.6	70	1021	30.54
708	Gmc_f_SU1_10_68.jpg	Gmc	F	SNP	SNP	30.6018	-8.57988	859	0.0010538	-0.00105778	-0.00394445	0.00293542	-0.000126978	0.00360051	-0.0052308	0.00223875	-0.000795921	-0.00131583	-0.00233562	-0.00253394	0.00264827	-0.00519735	0.000853199	0.00121166	0.00996308	0.00582828	0.00559081	-0.00347494	360.885	46	25.6	70	1021	30.54
709	Gmc_f_SU1_10_69.jpg	Gmc	F	SNP	SNP	30.6018	-8.57988	859	0.0015903	-0.00131182	-0.00324238	0.000536407	0.0033262	0.00124189	-0.00328599	0.00117188	-0.0028231	0.00200727	-0.00124042	-0.00577769	0.00698027	-0.00590476	-0.00662509	0.0057652	-0.00350629	0.00399427	-0.00995846	-0.00986227	347.597	46	25.6	70	1021	30.54
710	Gmc_f_SU1_10_70.jpg	Gmc	F	SNP	SNP	30.6018	-8.57988	859	0.00367102	-0.00262268	-0.000471983	-0.00307269	0.00152349	-0.00410795	-0.0013832	-0.0048818	-0.00330779	-0.00078712	-0.00200483	0.000158599	0.000556924	-0.00401899	-0.000184815	0.00417881	0.00887317	0.00308714	-0.00491068	-0.00394699	368.591	46	25.6	70	1021	30.54
711	Gmc_f_SU1_10_71.jpg	Gmc	F	SNP	SNP	30.6018	-8.57988	859	0.002775	-0.00300022	0.00245385	-0.00102814	0.00159827	-0.00129319	-0.00298414	-0.000613495	-0.00479916	0.0010856	-0.00485017	0.000750192	-0.00270425	-0.00466176	-0.000429216	0.00486519	0.00230967	-0.00340015	-0.00092237	-0.00102164	369.849	46	25.6	70	1021	30.54
712	Gmc_f_SU1_10_72.jpg	Gmc	F	SNP	SNP	30.6018	-8.57988	859	0.00338805	-0.00068729	-0.00446753	-0.0021281	0.00346708	-0.000832356	-0.00096744	-0.00152862	-0.00642927	-0.00353407	-0.00629474	-0.00208081	0.00520289	-0.00587313	-0.00671163	0.00449873	0.000797439	0.0105903	-0.00605077	-0.00179335	366.785	46	25.6	70	1021	30.54
713	Gmc_f_SU1_10_73.jpg	Gmc	F	SNP	SNP	30.6018	-8.57988	859	0.00583866	0.000522179	-0.00347409	0.00402526	0.0086581	0.00156722	-0.00781528	0.00014555	-0.00104051	0.00163015	0.00125493	-0.00265887	0.00851305	-0.00885429	0.00102653	0.00488243	0.00859315	-0.00144376	-0.00210328	-0.00407456	368.684	46	25.6	70	1021	30.54
714	Gmc_f_SU1_10_74.jpg	Gmc	F	SNP	SNP	30.6018	-8.57988	859	0.00373492	-0.000298441	-0.00317301	0.000606487	-0.00328996	-0.00159562	-0.00110667	0.00231673	-0.00676646	-0.00239333	-0.0177344	-0.000178827	-0.00239651	-0.00252719	-0.00264383	0.00953782	-0.00763078	0.00475052	-0.00967309	-0.00102278	361.495	46	25.6	70	1021	30.54
715	Gmc_f_SU1_10_75.jpg	Gmc	F	SNP	SNP	30.6018	-8.57988	859	-0.000444051	0.000570074	0.000133868	-0.00246705	-0.0026827	0.00298273	0.000943754	-0.00461123	-0.00336775	-0.00277988	-0.00763004	-0.00369044	0.00312404	-0.00371544	-0.00511894	0.00301499	-0.00269315	-0.00301742	-0.00477892	0.00200846	361.501	46	25.6	70	1021	30.54
716	Gmc_f_SU1_10_76.jpg	Gmc	F	SNP	SNP	30.6018	-8.57988	859	0.00629791	-0.00161328	-0.00781993	-0.00164373	0.00191295	0.0047661	-0.0110566	0.000294201	-0.0152624	0.00048172	-0.00878786	-0.00137225	0.0156147	-0.00898665	-0.00566942	0.00334749	0.00134747	0.00698583	-0.0132618	-0.0115322	359.651	46	25.6	70	1021	30.54
717	Gmc_f_SU1_10_77.jpg	Gmc	F	SNP	SNP	30.6018	-8.57988	859	0.000312691	0.00171972	-0.00351491	0.00140963	0.000934531	0.0012515	-0.00301689	-0.00754292	-0.00268774	-0.00167408	-0.00912508	-0.00485744	0.00333595	-0.00178607	0.00564328	-0.00191755	-0.00958489	-0.00108205	0.000325095	-0.00295044	369.296	46	25.6	70	1021	30.54
718	Gmc_f_SU1_10_78.jpg	Gmc	F	SNP	SNP	30.6018	-8.57988	859	0.00110095	-0.000778289	-0.000934911	0.000231504	-0.00337422	0.00360637	0.000811613	0.00234468	0.00123948	-0.000497567	-0.0016127	0.000899871	0.00192546	-0.00190056	0.000853941	0.00598023	-0.000524781	-0.00241493	0.000580116	0.000120726	361.383	46	25.6	70	1021	30.54
719	Gmc_f_SU1_10_79.jpg	Gmc	F	SNP	SNP	30.6018	-8.57988	859	-0.000853354	-0.000816826	0.00141517	0.00141558	0.00155613	0.000243105	-0.00542446	0.000753288	-0.00688766	0.000887904	-0.00872471	-0.00320425	-0.00783282	-0.000706463	-0.00596098	0.00555546	-0.00180096	-0.00201476	0.00150211	0.000826466	358.147	46	25.6	70	1021	30.54
720	Gmc_f_SU1_10_80.jpg	Gmc	F	SNP	SNP	30.6018	-8.57988	859	0.00222134	-0.000815088	-0.000135568	-0.000628068	-0.0012158	0.00246951	-0.00565804	-0.00234762	-0.00535944	-0.00166272	-0.0031411	-0.000566833	0.00238157	-0.00607565	-0.00417129	0.00513668	0.00396413	0.0102703	-0.0123277	-0.0027598	370.042	46	25.6	70	1021	30.54
